# Supplementary material for: A SSR-based composite genetic linkage map for the cultivated peanut (Arachis hypogaea L.) genome
Source: BMC Plant Biol. 2010 Jan 27;10:17. doi: 10.1186/1471-2229-10-17 (PMC2835713; doi:10.1186/1471-2229-10-17)
Supplement: Additional file 1 — All SSR marker information. All SSR markers used in this study and polymorphisms among these populations. [file 1471-2229-10-17-S1.XLS]

## Sheet: primers
SSR Marker	Primer	Forward (5'-3')	Reverse (5'-3')	Repeat Motif	Repeat Type	Amplification	Polymorphism in Y13Zh	Polymorphism in Y13Fu	Polymorphism in Y13J11	Reference
Ah2AC1B01	AC1B01	TCCCCATCACACACTCTTTTT	GGACAGCGTTAGGGATTTATGA	(GA)17	Perfect		M	M	M	Moretzsohn et al. 2005
Ah2AC1C11	AC1C11	CTCCCACACCAAACTTAAAAGC	CCCACTCCTATAAATACCCCTCTT	(AGA)4 + (GT)16	Compound		M	M	M	Moretzsohn et al. 2005
Ah2AC1D11	AC1D11	TGCAGAGAGGTTGGATGGAGTA	CCCGCTAATCCCCGAAGT	(TG)20	Perfect		M	M	M	Moretzsohn et al. 2005
Ah2AC1E11	AC1E11	CTTTGTCCATCTCTGCAACTCC	GCGCTCGAAGCTCTATGAATAA	(AC)15 + (AG)11	Imperfect	NO	-	-	-	Moretzsohn et al. 2005
Ah2AC1G11	AC1G11	CCTTTTTCTTTCAAGGCTCCTA	TTCGTAAATCAGAGGTGGTGAG	(TA)5 + (TG)27	Compound		M	M	M	Moretzsohn et al. 2005
Ah2AC2A04	AC2A04	GATCACTCCAGATAATCAC	AAGGTTATCACTCACGTC	(TG)15	Perfect		M	M	M	Moretzsohn et al. 2005
Ah2AC2A06	AC2A06	ATCATCTCGATCCATCCTTCTG	CTCCTTCTTCTCGCGTATTTGT	(TG)8	Perfect		M	M	M	Moretzsohn et al. 2005
Ah2AC2A09	AC2A09	ACTTGCTGAGTCTTGTCCCAAT	TCTCCAATGTTCACAATCAAGC	(TG)13	Perfect		M	M	M	Moretzsohn et al. 2005
Ah2AC2B03	AC2B03	CTCGCTATACTAGGTTTTGGGTGT	TGGTTTGCCTTTCTAGCCATTA	(CT)9 + (CA)21	Compound		P	P	P	Moretzsohn et al. 2005
Ah2AC2B05	AC2B05	GATCCAATCAGCTATCAACTAT	CCAAGTTCTTACCCATTTCT	(AC)22	Perfect		M	M	M	Moretzsohn et al. 2005
Ah2AC2C02	AC2C02	CTTCGACGGAAGATCGTATTT	GGGTGCTATAATGGCTGAACT	(GA)24	Perfect		M	M	M	Moretzsohn et al. 2005
Ah2AC2C08	AC2C08	CTTCAGTGTGGTGTCTCTCGAC	CCTCTAACTTTTCCGGGTTCTT	(AT)6 + (TG)31	Compound		M	M	M	Moretzsohn et al. 2005
Ah2AC2C12	AC2C12	TATCGAGCCGAATATGAAT	GCAGGATTTTGTAATTGAGAG	(TA)6 + (TG)20 + (GT)6	Compound		M	M	M	Moretzsohn et al. 2005
Ah2AC2D04	AC2D04	CTCCAACAATTACAAGCACCTG	GCTTCTCTGTTCTTCCCTATTTTC	(TG)19 + (TA)5	Compound		M	M	M	Moretzsohn et al. 2005
Ah2AC2F08	AC2F08	GATCACTCAAACCCTAATCCAA	AGGCTTCCAAATGCTCACT	(TG)20	Perfect		M	M	M	Moretzsohn et al. 2005
Ah2AC2H11	AC2H11	TCCTTTACTTGTGCAGTTGTGC	AAAACGCCATGTGGTGGAT	(CT)18 + (CA)17	Compound		P	P	M	Moretzsohn et al. 2005
Ah2AC3C02	AC3C02	TCTAACGCACACAAATCGAA	CTTGTACCTGCGCCATTCT	(AGA)7	Perfect	NO	-	-	-	Moretzsohn et al. 2005
Ah2AC3C07	AC3C07	GGGGGTTTAGGAGCAAGATTT	CAAGGTGAGAACAAAGGCAAAG	(AC)14 + (AT)8	Compound	NO	-	-	-	Moretzsohn et al. 2005
Ah2AC3D07	AC3D07	TAGCTTCGATAACCAGGGAGAC	CCCTAACACTCGTTCATTCCTC	(TG)29	Imperfect		M	M	M	Moretzsohn et al. 2005
Ah2AC3F05	AC3F05	GAGATTCGTATATGCCCTTA	GATCATAGATACAAGATAATCAAAGT	(TG)58	Imperfect	NO	-	-	-	Moretzsohn et al. 2005
Ah1TC4A02	TC4A02	ATTCAAATCGGAATGGCAAG	GAGCAAAGGGCGAATCTATG	(GA)26	Perfect		P	M	M	Moretzsohn et al. 2005
Ah1TC0A01	TC0A01	CAGCTCATTTTTCACCTCCA	CCATAACCCCAAAAATGCAG	(AG)29	Perfect		M	M	M	Moretzsohn et al. 2005
Ah1TC2B05	TC2B05	GGCGGGAAGAGCTTAAGAAG	TTGCAATGGATCTCACCAAA	(AG)24	Perfect		M	M	M	Moretzsohn et al. 2005
Ah2TC7A02	TC7A02	CGAAAACGACACTATGAAACTGC	CCTTGGCTTACACGACTTCCT	(CT)6 + (GA)19	Compound		P	P	M	Moretzsohn et al. 2005
Ah2TC7C06	TC7C06	GGCAGGGGAATAAAACTACTAACT	TTTTCCTTCCTTCTCCTTTGTC	(GA)23	Perfect		P	M	M	Moretzsohn et al. 2005
Ah2TC7D03	TC7D03	CCCTTTATTCACTAAGAAACATGC	CAATTTTCGGCGATCAGAG	(GA)16	Perfect		M	M	M	Moretzsohn et al. 2005
Ah2TC7E04	TC7E04	GAAGGACCCCATCTATTCAAA	TCCGATTTCTCTCTCTCTCTCTC	(AG)16	Perfect		P	P	M	Moretzsohn et al. 2005
Ah2TC7G10	TC7G10	AATGGGGTTCACAAGAGAGAGA	CCAGCCATGCACTCATAGAATA	(GA)17	Perfect	NO	-	-	-	Moretzsohn et al. 2005
Ah2TC7H09	TC7H09	AACTTTATGCCAGTCCCCTCTT	GGATGATGACAAGGGTGATTTC	(GA)19	Perfect	NO	-	-	-	Moretzsohn et al. 2005
Ah2TC7H11	TC7H11	AGGTTGGAACTATGGCTGATTG	CCAGTTTAGCATGTGTGGTTCA	(AG)18	Perfect		P	P	P	Moretzsohn et al. 2005
Ah2TC9B08	TC9B08	GGTTGGGTTGAGAACAAGG	ACCCTCACCACTAACTCCATTA	(GA)22	Perfect		P	P	M	Moretzsohn et al. 2005
Ah2TC9B12	TC9B12	GGCTGGGCTATGTTGATGT	TGCAGTACCTAAACCACCACTAC	(GA)17	Imperfect		M	M	M	Moretzsohn et al. 2005
Ah2TC9C08	TC9C08	ACTTTTGGGGCAGGATGAG	GCCTCTATTGCTGAGATTATTGC	(GA)22	Perfect		P	P	M	Moretzsohn et al. 2005
Ah2TC9E08	TC9E08	GAAACAGCCGCGAGAGAA	CCCTAACCTCTCTTCATTGTGC	(GA)10	Perfect		M	M	M	Moretzsohn et al. 2005
Ah2TC9F04	TC9F04	CCTAAACAACGACAAACACTCA	AAGCACAACACAGAACCCTAAA	(TC)23	Perfect		P	P	M	Moretzsohn et al. 2005
Ah2TC9F10	TC9F10	ATCACAATCACAGCTCCAACAA	GGCAAGTCTAATCTCCTTTCCA	(AG)31	Perfect		P	P	M	Moretzsohn et al. 2005
Ah2TC9H08	TC9H08	GCCAAAGGGGACCATAAAC	TCCATCTTCCATCTCATCCAC	(AG)21	Perfect		P	P	P	Moretzsohn et al. 2005
Ah2TC9H09	TC9H09	TTAGCGACAAAGGATGGTGAG	TAGGGACGAAAATAGGGACTGA	(AG)23	Perfect		P	P	M	Moretzsohn et al. 2005
Ah2TC11A02	TC11A02	AATCGGAATGGCAAGAGACA	AGAGCAAAGGGCGAATCTATG	(AG)19	Perfect		P	P	M	Moretzsohn et al. 2005
Ah2TC11B11	TC11B11	AGAGTAGGCAACATCCTTGGAA	ACATTAACAGCCACACCCTCTT	(GA)12	Perfect		M	M	M	Moretzsohn et al. 2005
Ah2TC11C04	TC11C04	TTTTGACCTAACCCTATTCC	CTCTCTCTTCTCCCTCACTC	(CA)18 + (AAAG)7	Imperfect		M	M	M	Moretzsohn et al. 2005
Ah2TC11C06	TC11C06	TCCAACAAACCCTCTCTCTCT	GAACAAGGAAGCGAAAAGAA	(CT)5 + (TC)13	Compound		M	M	M	Moretzsohn et al. 2005
Ah2TC11E04	TC11E04	ACGACACCCTGAAATCAAGTTT	CCGAAGGCACCAAAAAGTAT	(AG)23	Perfect		M	M	P	Moretzsohn et al. 2005
Ah2TC11F12	TC11F12	TGAGTCTGTGGAAGAATAAGAGAAG	TGAGTCTATCGCCGCCTAC	(AG)22	Imperfect		P	M	P	Moretzsohn et al. 2005
Ah2TC11H06	TC11H06	CCATGTGAGGTATCAGTAAAGAAAGG	CCACCAACAACATTGGATGAAT	(AG)34	Perfect		P	P	P	Moretzsohn et al. 2005
Ah1TC1A01	TC1A01	TCAACGCGACACAAGAAGTC	GTCGGTAAATCCGACGAAAA	(TC)25	Perfect		M	M	M	Moretzsohn et al. 2005
Ah1TC1A02	TC1A02	GCAATTTGCACATTATCCGA	CATGTTCGGTTTCAAGTCTCAA	(TC)35	Perfect		P	M	M	Moretzsohn et al. 2005
Ah1TC1D12	TC1D12	CCCTTTCATTCTCCCTTTCC	TTCTCCTGCACTAGGTTTCCA	(TC)9	Perfect		M	M	P	Moretzsohn et al. 2005
Ah1TC1E06	TC1E06	ACCGTTACGAACGCTTTGTC	TCCCTCTCATACGACACCCT	(TC)21	Perfect		P	P	M	Moretzsohn et al. 2005
Ah1TC2C11	TC2C11	TCCTAATGCACTTGTGACGC	GAACCTGGAATTTTTGCATGA	(CT)24	Perfect		M	M	M	Moretzsohn et al. 2005
Ah1TC2C12	TC2C12	GGAGTTTTGAGTTTTGAGTTTTGA	CCCGCTATTCCCCAAAAT	(TG)28	Imperfect		M	M	M	Moretzsohn et al. 2005
Ah1TC3B04	TC3B04	GAAGAAGAAGTCACTGCGGC	AAGCTAGTTTCTGATTAAAGCACCA	(TC)23	Perfect		P	P	P	Moretzsohn et al. 2005
Ah1TC3G05	TC3G05	GATCCCAAGTCTCCAGAGGA	AACAACAAGGAGGCAGAGGA	(GAG)4 + (CTT)15 + (TC)23	Compound		P	P	P	Moretzsohn et al. 2005
Ah1TC3H01	TC3H01	CTAGGATGGGTGACCTCCTG	TAACACTATCCGCGAAGCCT	(T)15	Perfect	NO	-	-	-	Moretzsohn et al. 2005
Ah1TC4F04	TC4F04	TCCCCACTACCTCGACTCTC	GGTATTTGGGGAAGGGTGTT	(CT)27	Perfect	NO	-	-	-	Moretzsohn et al. 2005
Ah1TC4F12	TC4F12	GATCTTTCCGCCATTTTCTC	GGTGAATGACAGATGCTCCA	(CT)23	Perfect		P	P	M	Moretzsohn et al. 2005
Ah1TC4G02	TC4G02	GATCCAACTGTGAATTGGGC	CACACCAGCAACAAGGAATC	(TC)27	Perfect		M	M	M	Moretzsohn et al. 2005
Ah1TC4G06	TC4G06	ATTTCACATTCCCTAGCCCC	CATCGACTGACTTGAAAAATGG	(CT)14	Perfect		M	M	M	Moretzsohn et al. 2005
Ah1TC6E01	TC6E01	CTCCCTCGCTTCCTCTTTCT	ACGCATTAACCACACACCAA	(GA)22	Perfect		P	P	P	Moretzsohn et al. 2005
Ah1TC5D01	TC5D01	CATTGACCACTCACATCCGT	GATGGGAGTGTGTATTCGGC	(TC)20	Perfect	NO	-	-	-	Moretzsohn et al. 2005
Ah1TC1D02	TC1D02	GATCCAAAATCTCGCCTTGA	GCTGCTCTGCACAACAAGAA	(TC)30	Perfect		P	P	M	Moretzsohn et al. 2005
Ah1TC1E01	TC1E01	CAGCAAAGAGTCGTCAGTCG	GAAAGTTCACTTGAGCAAATTCA	(GA)29	Perfect		P	P	M	Moretzsohn et al. 2005
Ah1TC1G04	TC1G04	TGCTGTGAGAGAAATGGCAG	GCGCATTCTTCGATTAAAGG	(TTC)5 + (TC)33	Compound		P	P	M	Moretzsohn et al. 2005
Ah1TC2C03	TC2C03	AGACGTGAGTGCTTGGTTCA	CAGCCTAGAGCCGAATTCAC	(AG)39	Perfect		M	M	M	Moretzsohn et al. 2005
Ah1TC2C07	TC2C07	CACCACACTCCCAAGGTTTT	TCAAGAACGGCTCCAGAGTT	(CT)23	Perfect		M	M	M	Moretzsohn et al. 2005
Ah1TC2D08	TC2D08	ATGTGGGGAGGTCGGTAAC	TCACAGGTTTTGTGTGCTCG	(CT)25	Perfect		M	M	M	Moretzsohn et al. 2005
Ah1TC2E05	TC2E05	GAATTTATAAGGCGTGGCGA	CCATCCCTTCTTCCTTCACA	(GA)23	Perfect		P	P	M	Moretzsohn et al. 2005
Ah1TC3H02	TC3H02	CTCTCCGCCATCCATGTAAT	ATGGTGAGCTCGACGCTAGT	(AG)5 + (AG)25	Compound		P	P	M	Moretzsohn et al. 2005
Ah1TC4D02	TC4D02	AAGTTGTTCCCGTTGCACTC	AAAACACCATAAGGTGAATCAAA	(CT)21	Perfect		M	M	M	Moretzsohn et al. 2005
Ah1TC4E08	TC4E08	TCTCATCCACCCTCCTGACT	GATGCGTGAGTGGTCATACG	(TC)28	Perfect		M	M	M	Moretzsohn et al. 2005
Ah1TC4F01	TC4F01	GAACAACCGGGAGCAATTTA	CGTCCAGTTCCTATAGAACCTATCA	(C)13	Imperfect		M	M	M	Moretzsohn et al. 2005
Ah1TC5H11	TC5H11	AAAAATCGGACCATGATTGG	TCTTCTCCTCCCTCACTCCA	(AC)6	Perfect		M	M	M	Moretzsohn et al. 2005
Ah1TC2B01	TC2B01	TTGCAGAAAAGGCAGAGACA	GAAAGAAGCTAAGAAGGACCCATA	(TC)12	Perfect		M	M	M	Moretzsohn et al. 2005
Ah1TC1D01	TC1D01	TGCCAATCTCCTCTTCAACC	TCAGGCAAGGGTTCCTACTG	(GA)24	Perfect		M	M	M	Moretzsohn et al. 2005
Ah1TC3B05	TC3B05	GGAGAAAACGCATTGGAACT	TTTGTCCCGTTGGGAATAGT	(AG)25	Perfect		P	M	M	Moretzsohn et al. 2005
Ah1TC3G01	TC3G01	GACGGTAATCGTGCCCTAAA	TGCAGTAGTGGCAGCAGAAC	(TC)14 + (TC)12	Compound		M	M	M	Moretzsohn et al. 2005
Ah1TC3H07	TC3H07	CAATGGGAGGCAAATCAAGT	GCCAAATGGTTCCTTCTCAA	(GA)20 + (TTC)4	Compound		P	P	M	Moretzsohn et al. 2005
Ah1TC4B01	TC4B01	GAGGCTCCAACATTGCTCTAA	CTAGTAGGTTCTTGTGAGAGAGAGC	(TC)31	Perfect	NO	-	-	-	Moretzsohn et al. 2005
Ah1TC4G10	TC4G10	TTCGGTCATGTTTGTCCAGA	CTCGAGTGCTCACCCTTCAT	(GA)20 + (GA)5 + (GT)5	Compound		P	P	M	Moretzsohn et al. 2005
Ah1TC5A07	TC5A07	GTTTGGTTCTCCCTCCTCCT	AGCCTCTTCATTCCCCTCAT	(AG)15 + (GA)8	Compound		M	M	M	Moretzsohn et al. 2005
Ah1TC5C05	TC5C05	TCATCTTCACTTCCCCTTTCA	CCCAACCAAATCCAACACTT	(AG)6 + (AG)14	Compound		M	M	P	Moretzsohn et al. 2005
Ah1TC4H02	TC4H02	ACCGCAAACTCATCCATCTC	GATAGCGTCAGAGGCAGAGG	(TC)16 + (CT)5	Compound		P	P	M	Moretzsohn et al. 2005
Ah1TC1B02	TC1B02	AACATGCATGCAAATGGAAA	GCCAAAGTCACTTGTTTGCTT	(CT)25	Perfect		M	M	M	Moretzsohn et al. 2005
Ah1TC2A11	TC2A11	CAGCAGATTGACGGGTTAGC	CAGCAAAGAGTCGTCAGTCG	(GA)27	Perfect	NO	-	-	-	Moretzsohn et al. 2005
Ah1TC1H04	TC1H04	CATTACTTCCTAGGTTTGTTTTCCA	ATGGCGTGACAACGGAAC	(TC)18 + (CTT)5	Imperfect		M	M	M	Moretzsohn et al. 2005
Ah1TC4H07	TC4H07	CCTCCGTTGCTCTTCTGAAC	GATCAAGCACTTCAGACAATGG	(TC)32	Perfect		P	P	M	Moretzsohn et al. 2005
Ah1TC5A06	TC5A06	TCGGTTTGGGAGACACTCTT	TTGTAAGCAGACGCCACATC	(TC)27	Perfect		P	M	P	Moretzsohn et al. 2005
Ah1TC4E09	TC4E09	CTTTCTTCCCCCTTGAACCT	GATCAAGTGAAAATGTTAGTATAAG	(TC)22	Perfect		P	P	P	Moretzsohn et al. 2005
Ah1TC6G09	TC6G09	GGAGGTTGCATGCATCATAGT	TCATTGAACGTATTTGAAAGCTC	(CT)18	Perfect		M	M	M	Moretzsohn et al. 2005
Ah1TC5D06	TC5D06	GAAATTTTAGTTTTCAGCACAGCA	TTTTCCCCTCTTAAATTTTCTCG	(AG)21	Perfect		M	P	M	Moretzsohn et al. 2005
Ah1TC2D06	TC2D06	AGGGGGAGTCAAAGGAAAGA	TCACGATCCCTTCTCCTTCA	(AG)30	Perfect		P	P	M	Moretzsohn et al. 2005
Ah1TC2G05	TC2G05	GCCGAGCTAGTTTGATTTGG	TTGGATTTGAATGGAGGAATG	(GA)35	Perfect		M	M	P	Moretzsohn et al. 2005
Ah1TC3A10	TC3A10	GCATGGGGTAAATCTTCCAA	ATGTGCCTATCAGGGGTTTG	(TC)25	Imperfect	NO	-	-	-	Moretzsohn et al. 2005
Ah1TC3E02	TC3E02	TGAAAGATAGGTTTCGGTGGA	CAAACCGAAGGAGGAACTTG	(CT)26 + (CA)7 + (CA)5	Compound		P	P	M	Moretzsohn et al. 2005
Ah1TC3E05	TC3E05	CACCACTTGAGTTGGTGAGG	CTTCTTCTTCTCCCGCAATG	(GA)25	Perfect		M	P	M	Moretzsohn et al. 2005
Ah1TC4F02	TC4F02	GCACTGCACCCCAATCTCTA	GATGGGTGGTTTGGTGTCTC	(C)14	Perfect		M	M	M	Moretzsohn et al. 2005
Ah1TC1A08	TC1A08	AAGGGGTTAAGGGCATGACT	CCACAAATGGGTCGTCGAT	(AG)30	Perfect		P	P	M	Moretzsohn et al. 2005
Ah1TC4E10	TC4E10	ACGTCATCTTCCCTCCTCCT	CCATTTTCTCCTCGAACCAA	(CCT)4 + (T)12 + (CT)14	Compound		M	M	P	Moretzsohn et al. 2005
Ah1TC4C11	TC4C11	TCCTGACTGGGTCCTTTGTC	CCAAAGGGGAGTACGAACAT	(CT)18 + (TC)10	Compound		M	M	M	Moretzsohn et al. 2005
Ah1TC4D09	TC4D09	TTGTGCTCTGCTCTTGGTTG	CTTGCTGGAGGAAACACACA	(CT)18	Perfect	NO	-	-	-	Moretzsohn et al. 2005
Ah1TC4F08	TC4F08	TGCAATTCGACTTCTTGGTT	TCATAAACACCGATTGACATTG	(TC)30	Perfect	NO	-	-	-	Moretzsohn et al. 2005
Ah1TC4F10	TC4F10	TCCAAGTACCTTCTTCTTCTTCTTC	CGTTGAAGTCAATCCAGATCC	(TTC)33	Perfect		M	M	M	Moretzsohn et al. 2005
Ah1TC4G05	TC4G05	AACCCACTACGGGACTACCC	ACGACGTGGAGGAGAAGAGA	(CT)33	Perfect		P	P	M	Moretzsohn et al. 2005
Ah1TC2A02	TC2A02	CTCCCTTGTGGGTATGTGGT	GGCTCCCATTCATTCTCAAA	(CT)32	Perfect		P	P	P	Moretzsohn et al. 2005
Ah1TC1E05	TC1E05	GAAGGATAAGCAATCGTCCA	GGATGGGATTGAACATTTGG	(GA)30	Perfect		P	M	M	Moretzsohn et al. 2005
Ah1TC2E11	TC2E11	AAACTTGGACGTTGGCTTTG	CAGGTTCGGGTTCACACTTT	(ATT)6	Perfect	NO	-	-	-	Moretzsohn et al. 2005
Ah1TC3A12	TC3A12	GCCCATATCAAGCTCCAAAA	TAGCCAGCGAAGGACTCAAT	(TC)27	Perfect		M	M	M	Moretzsohn et al. 2005
Ah1TC3G03	TC3G03	ATCTGCAGCCTCAAGCTGAT	GCCGGTATGAGAGATTGGAG	(TCC)10	Perfect	NO	-	-	-	Moretzsohn et al. 2005
Ah1TC4C08	TC4C08	CTCCCAAAGCTTCTGAATGG	TGGAGAATTGCCGATTTAGG	(TC)7 + (GGA)4	Imperfect		M	M	M	Moretzsohn et al. 2005
Ah1TC4D12	TC4D12	ATGGAGGAGAGGGAGAGAGG	AAATCTTTCCCACCCAAACC	(AG)5 + (GT)3	Imperfect	NO	-	-	-	Moretzsohn et al. 2005
Ah1TC6H03	TC6H03	TCACAATCAGAGCTCCAACAA	CAGGTTCACCAGGAACGAGT	(AG)21	Perfect		P	P	M	Moretzsohn et al. 2005
Ah1TC3D04	TC3D04	TTTCGTCATTTCAGCTCCTC	TTCAGCCTAGAGCGGTATTCA	(TC)34	Perfect		M	M	M	Moretzsohn et al. 2005
Ah2AC2C05	AC2C05	CAAGGAAGCGTGAATTGTTAG	TGTGGACTATGCTTGTCATGTT	(TG)17	Perfect		P	P	M	Moretzsohn et al. 2005
Ah2AC3F07	AC3F07	TATCCTGCTTCAGCTCCCATT	CGGCCCAGCATTCTAAAGTA	(TG)46	Imperfect		M	M	M	Moretzsohn et al. 2005
Ah2TC7F04	TC7F04	ATCCTAACCGAGCCCAAAT	AAATGAAGGTCAAGCACCAA	(AG)54	Perfect		M	M	M	Moretzsohn et al. 2005
Ah2TC7H02	TC7H02	TCAGGATAATGACAGAGTGAGT	GGAAGAAGACCTTTGATGAG	(C)12 + (TC)35	Compound		P	M	M	Moretzsohn et al. 2005
Ah2TC9B07	TC9B07	CCATCTCCTTCTTGACTTTAGCC	GTTCTCCAACCTCCTCCTTTTC	(GA)9 + (AG)6 + (AG)5	Compound		M	M	M	Moretzsohn et al. 2005
Ah2TC9C06	TC9C06	CAAATGGCAGAGTGCGTCTA	CCCTCCTGACTGGGTCCT	(AG)18 + (AG)49	Compound		M	M	M	Moretzsohn et al. 2005
Ah2TC9C12	TC9C12	GCCTCTATTGCTGAGATTATTGC	CAAAATCAGTAGCAGCATTC	(CT)38	Imperfect	NO	-	-	-	Moretzsohn et al. 2005
Ah2TC11A04	TC11A04	ACTCTGCATGGATGGCTACAG	CATGTTCGGTTTCAAGTCTCAA	(CT)16 + (CT)33	Compound		P	M	P	Moretzsohn et al. 2005
Ah2TC11B04	TC11B04	GATCTGAAGGCTCTGATACCAT	GATCTCAACCAGAACAGTATGC	(GA)20	Perfect		P	P	M	Moretzsohn et al. 2005
AS1ML1E06	ML1E06	ATGGGAGGGAACAAGAAAGA	ATCTAATCACTGTCGCTGCTG	(CAG)4 + (GGT)4 + (AGA)5 + (CAG)5	Compound		M	M	M	Moretzsohn et al. 2005
AS1ML2A05	ML2A05	AAAGAAGCTGAAGGAGAAGCAC	AGTGACAGCCCTTATTACACCA	(TGG)4 + (GGC)4 + (TAA)4	Compound		M	M	M	Moretzsohn et al. 2005
AS1ML4D02	ML4D02	GGGTCAAGTCATTTTCTATGCT	GCCATCACACATCATCCAT	(TA)6	Perfect		M	M	M	Moretzsohn et al. 2005
AS1RN9A11	RN9A11	GTTCAGATACACACAACAGCAAAAG	GCACCACCATACAAACAAACAC	(ATCAT)4	Perfect		M	M	M	Moretzsohn et al. 2005
AS1RI1F06	RI1F06	TGTCTCTCTTCCTTTCCTTGCT	CCTTTTGCTTCTTTGCTTCC	(ATA)6 + (ATT)4 + (GA)6	Compound		P	P	M	Moretzsohn et al. 2005
AS1RN1A09	RN1A09	ACACCCGCTAGGAAATGGTT	GTGCTGCTGAATGGAGGAACT	(TA)10	Perfect		M	M	M	Moretzsohn et al. 2005
AS1RI2A06	RI2A06	TTCCTAAACTGGAAGCGTGTTC	CAAGAGCTTTCTTCTGCCATTC	(GA)14	Imperfect		P	P	P	Moretzsohn et al. 2005
AS1RI2A12	RI2A12	CGTGTTGAAGAACTAAAT	CAATAATAATGAGCTGTGT	(TTA)5	Perfect		M	M	M	Moretzsohn et al. 2005
AS1RI2D06	RI2D06	AACACCTCAAATTCCCTATCCT	AAAAACGCGCTGGAGTTC	(TCC)5	Perfect		M	M	M	Moretzsohn et al. 2005
AS1RN0x727	RN0x727	GGGCGTCAACTTGTCTGT	ATAGAAGCCCCCTTCAACC	(TCG)4	Perfect		M	M	M	Moretzsohn et al. 2005
AS1RN0x06	RN0x06	TATATTCCATGTGTGAGAGT	AGAAAAAGAGTGGAGAGAG	(GA)8	Perfect		M	M	M	Moretzsohn et al. 2005
AS1RN0x506	RN0x506	AGCGTGTGTGTAAGAGTTGTTG	ACGGTTCCCCGATAAAAC	(AAG)5	Perfect		M	M	M	Moretzsohn et al. 2005
AS1RN0x619	RN0x619	CTTGTGAGGGAAAGAATGGAAG	CTAGTTGTGGCAGCATTTGG	(CAC)5 + (CTC)4	Compound		P	M	M	Moretzsohn et al. 2005
AS1RN0x681	RN0x681	ATGATCCCTTTCTAGCAG	TTTCACAAACACAAGACAA	(GAA)5 + (AAC)8	Compound		M	M	M	Moretzsohn et al. 2005
AS1RN0x690	RN0x690	TATCAGGTTTCTGGTGGTTCCT	GCTTGGCTCTTGTTCCTCAA	(TGA)6	Imperfect		M	M	M	Moretzsohn et al. 2005
AS1RN0x729	RN0x729	CTTCTTTGCCATCCTTTGTCTC	AGCCCATAATCTGAGTGAGGTG	(AAG)5 + (GAT)4	Compound	NO	-	-	-	Moretzsohn et al. 2005
AS1RN1A10	RN1A10	CGGTTTTGTCAGGGTTTATGC	GCGGTGCTGGTGTGAAGT	(GTG)5	Perfect		M	M	M	Moretzsohn et al. 2005
AS1RN3B12	RN3B12	GCTCCTTCGCCACTATCG	TACGGTTTCTTCTCTCGCATC	(CTT)5	Perfect		M	M	M	Moretzsohn et al. 2005
AS1RN1D12	RN1D12	CGATATTAGCCCTCAGCAGATT	CTCCATTGTCACACAGACAAGA	(TA)6	Perfect	NO	-	-	-	Moretzsohn et al. 2005
AS1RN2C06	RN2C06	CCCATGCCTCATTTGGATT	GAGAGCGGTGGAGGTAGAAAC	(ACC)5	Perfect		M	M	M	Moretzsohn et al. 2005
AS1RN2F12	RN2F12	ACCGCAACCACCACAATC	GCGAGAAGGCGAGAAACAT	(GAA)5	Perfect		M	M	M	Moretzsohn et al. 2005
AS1RN2H11	RN2H11	AGTAGCCCAAGGTGCCAAG	GTGCTCAAATACATGACGGTTC	(CAA)4 + (TCT)4 + (TA)6	Compound		M	M	M	Moretzsohn et al. 2005
AS1RN3E10	RN3E10	TAGAAGAAGGAGAGGGTGAGAA	CTAAGATGGTGGTGGGAATTA	(GAC)6	Perfect		M	M	M	Moretzsohn et al. 2005
AS1RN5C02	RN5C02	TTCTTCCTCTTTTCTCCTTC	ACATCTCATCATCAATCACATA	(TCA)6 + (TTC)4	Compound		M	M	M	Moretzsohn et al. 2005
AS1RN5G08	RN5G08	ACAACTGAACGGCGCATATTAC	CTTGTTAGGGTTTCGGATCGT	(CTG)5	Perfect		M	M	M	Moretzsohn et al. 2005
AS1RN5H02	RN5H02	TATGAGGTTTCAAGGGATGGTG	CCCACACAGCAAGAACTGATT	(AT)11	Perfect		M	M	M	Moretzsohn et al. 2005
AS1RN5H08	RN5H08	CTCTTCTCGTTGATCTTCACGTT	TCCCAGCACAGAAAGGACAT	(TGG)5	Perfect		M	M	M	Moretzsohn et al. 2005
AS1RN9A05	RN9A05	GTGCGTCTCAAAGCCATCG	CCCATACATTCAAAACTCAAAAGAGC	(TC)8	Perfect		M	M	M	Moretzsohn et al. 2005
AS1RN9C02	RN9C02	CGTTACACTGAGCCAGCAACTC	ACGGCGGCGATAGTTTCA	(CTT)7 + (TCT)5	Compound		P	M	M	Moretzsohn et al. 2005
AS1RN9C08	RN9C08	TCACTTGGAAGGAAACATGG	AGAAACACTACATGCACATTGG	(TAT)5 + (TTG)5	Compound		M	M	M	Moretzsohn et al. 2005
AS1RN9E06	RN9E06	GGAACTGGCTCCATCTGCT	ATCTTTCGCAACCCTCACAC	(TTG)5	Perfect		M	M	M	Moretzsohn et al. 2005
AS1ML1G04	ML1G04	GAAGGACTGAAGACTACTTT	ATCCAGTAGATTACGTTACA	(TA)6	Perfect		P	M	M	Moretzsohn et al. 2005
AS1RN6B11	RN6B11	CTATCCATTACGACCACCTCAA	ACTGGGAAGGAAACCTCCAT	(CCA)6	Perfect		M	M	M	Moretzsohn et al. 2005
AS1RN7D04	RN7D04	TCTAATCTCCTCTTCTCTTCTCCA	TAAGTTCTGGGGTGTTTGTAGG	(AG)14	Imperfect		M	M	M	Moretzsohn et al. 2005
AS1RN7G09	RN7G09	AGTGTTAGAGAACCCAGAAGAGG	CATGCAGTCGTGAAGTTGATA	(AAT)5	Perfect		M	M	M	Moretzsohn et al. 2005
AS1RN8C05	RN8C05	GCCTAAAACACAAAACGGTGTA	GGTTCGTCTTCTTCGATTGG	(CAG)5	Perfect		M	M	M	Moretzsohn et al. 2005
AS1RN8C09	RN8C09	GATGTTGAAGTTGAAGAGCA	TACACAAGATTCCAACACCA	(GAG)6	Perfect		M	M	M	Moretzsohn et al. 2005
AS1RN9G08	RN9G08	ACACATCAGCATCAGCATCATC	TAGAACAACAGCCACCACCAT	(TCA)4 + (CAC)7 + (CAT)5	Compound		M	M	M	Moretzsohn et al. 2005
AS1RN10B08	RN10B08	CCAAGTCCAAGGCAAGGTT	TGAAGAGGAACAGGAGAGATGG	(GGT)6	Perfect		M	M	M	Moretzsohn et al. 2005
AS1RN10F04	RN10F04	TTTGCTCTTGTCACCAACTGAT	TCTGATGCACTTTCTTCTCTCTTG	(CAA)5	Perfect		M	M	M	Moretzsohn et al. 2005
AS1RN10F09	RN10F09	CCATCCAGAAAAGCGAAATC	CAATGAAGAAGAATCCGAAACC	(TTA)4 + (AGT)8	Compound		M	M	M	Moretzsohn et al. 2005
AS1RN11A07	RN11A07	GGACATGAAATCAAGGGAGATG	TACATCAAGCGAAGACGAAGAA	(AAC)6	Perfect		M	M	M	Moretzsohn et al. 2005
AS1RN11E05	RN11E05	CTCGGTCCAGAAAACACAGG	GTAGAGGCGAAGAAGGCAGAG	(GA)5 + (AG)6 + (AGC)4	Compound		M	M	M	Moretzsohn et al. 2005
AS1RN11G06	RN11G06	CAGGGCAACGACGATAAATAC	CGGCAACTTACATTCACTCTGT	(TC)5 + (AC)6	Compound		M	M	M	Moretzsohn et al. 2005
AS1RN12E01	RN12E01	TTCTTTTACAACCCACACACCA	TGGTCATGCTTTCAATCACTTC	(TAT)7 + (AAC)9	Imperfect		M	M	M	Moretzsohn et al. 2005
AS1RN12H01	RN12H01	TACGGAATTGACGAAAGTAACC	CACGGAAGAATAACTAGGCAAA	(TAAA)5	Perfect		M	M	M	Moretzsohn et al. 2005
AS1RN12H07	RN12H07	CGTCTTTGTCAGATGTTTCCAA	TTACCCAAAATCCCATAAGGTG	(GAT)5	Perfect		M	M	M	Moretzsohn et al. 2005
AS1RN13D04	RN13D04	CCGAGGTAGAATCGCAAGC	GTAATGCCAGGGAGAATCAGC	(CTT)5 + (TC)9	Compound		P	M	M	Moretzsohn et al. 2005
AS1RN13G08	RN13G08	AATCCTTCTGGTTTTGGTTGC	GTGCCTCTTCTTCATCTTTTCC	(AAG)5	Perfect		M	M	M	Moretzsohn et al. 2005
AS1RN14A01	RN14A01	AAGGAAGCAACGGAAAGG	GCAGGAAAGAATAATGCCTACA	(TAT) 5	Perfect	NO	-	-	-	Moretzsohn et al. 2005
AS1RN14E05	RN14E05	GCACGACCACCACTGCTAC	CATCCGCTACCAAGTTACCAAT	(CCT)6	Perfect		M	M	M	Moretzsohn et al. 2005
AS1RN15B10	RN15B10	ACCCCAACCCCATAACATAAA	GTGCATCAAGTTCCAAAAGGTT	(AAG)5	Perfect		M	M	M	Moretzsohn et al. 2005
AS1RN15E07	RN15E07	TCTCTCCACTGTTTCTCTCACCT	TGTCCCTCTCACATCTCCTTTT	(GGC)8 + (GGT)4	Compound	NO	-	-	-	Moretzsohn et al. 2005
AS1RN15E12	RN15E12	TAAATGCGGACCAGACTCCA	CTTCAACAACAACCACCCTCTC	(AAT)6	Perfect		M	M	M	Moretzsohn et al. 2005
AS1RN16F05	RN16F05	CCTACCTCCTTGCCGTCCT	CCGATTCCTCCTTCTCTTCG	(TGG)6	Perfect		M	M	M	Moretzsohn et al. 2005
AS1RN17A01	RN17A01	AAAAGGCTCAATCGCAGTTTAC	TGGTTCTTCTTCTTCCAATGCT	(ACC)4 + (TTC)5 + (GAA)4	Compound		M	M	M	Moretzsohn et al. 2005
AS1RN17B06	RN17B06	ATCCCTGCCTGTTCATCATC	GGACACCTCCTTTCTTGGTCTT	(TCA)4 + (CAG)7	Compound		M	M	M	Moretzsohn et al. 2005
AS1RN17B08	RN17B08	CGACACAGAAAAGAACCACAGA	TGCCATAAACAAGCAAGAAGAG	(AAC)5	Perfect		P	P	P	Moretzsohn et al. 2005
AS1RN17F03	RN17F03	CTGGATTTTCACACGAACAAGA	CAGACATACCTAACGCAGCAAG	(GA)5	Perfect		M	M	M	Moretzsohn et al. 2005
AS1RN17F12	RN17F12	TCATCACACTCCAAAAGCAC	GCAGGATTCAACACCAGTAGTAG	(TTA)23	Perfect		M	M	M	Moretzsohn et al. 2005
AS1RN18G10	RN18G10	GCTCGTTTTGCTACTTATCTTA	TTGTCAGGTATTATCCATCGT	(ATTC)4 + (TA)5	Compound	NO	-	-	-	Moretzsohn et al. 2005
AS1RN18H05	RN18H05	AATCAAGCTCCAAGATTTCG	CTCAATGCAGAGATCCATGATA	(GA)8	Perfect		M	M	M	Moretzsohn et al. 2005
AS1RN19A01	RN19A01	AACACACACCCCTTTGAT	AGGTGGTAAAACACAAGAGAG	(TA)10	Perfect		M	M	M	Moretzsohn et al. 2005
AS1RN19A11	RN19A11	CACATGAACCAAGTGTTGTGAA	ATCAATGATTCCCATGTACAGC	(TAA)5 + (AAG)5 + (GAT)4	Compound	NO	-	-	-	Moretzsohn et al. 2005
AS1RN19E02	RN19E02	TAACAATAATGGGGTCGGTTTG	CACGTTGAGAGCCCTGTTTT	(AGA)7	Perfect	NO	-	-	-	Moretzsohn et al. 2005
AS1RN19E08	RN19E08	GCTTTACACCAATCCCTTTCA	GGAGGAGACGCATAAGAAGAAG	(TTC)5	Perfect		M	M	M	Moretzsohn et al. 2005
AS1RN20B09	RN20B09	ACTATGTCACCAGAGAGCAGCA	TAGCATTGAGTAGGGTTGTTGG	(AAT)10	Perfect		M	M	M	Moretzsohn et al. 2005
AS1RN20B09b	RN20B09b	AACCCCAACAACCCTACTCAAT	TAAGCCAGCACCACCACTTT	(ATC)4 + (CAG)7	Compound		M	M	M	Moretzsohn et al. 2005
AS1RN20C10	RN20C10	CATCTCTAAGCCGCCTCAAC	TTTGTTGTTCTTCACCTTGACC	(AAC)4 + (ATC)5	Compound		M	M	M	Moretzsohn et al. 2005
AS1RN20E11	RN20E11	ACTAAGAATCCAAACGGACGAA	AAGTGAGAGATCACAGCCTCCT	(AGA)4 + (AT)5	Compound		M	M	M	Moretzsohn et al. 2005
AS1RN21B01	RN21B01	GATTCCTTCACCAAATTCCAAC	TAACATGCGGATTGACCTGTAA	(AT)8	Perfect		M	M	M	Moretzsohn et al. 2005
AS1RN21H01	RN21H01	GCTTCCACAAGAGCGAGAGAG	GGCACCACTCCAATGTAATCAG	(GCT)5 + (CTC)4	Compound		M	M	M	Moretzsohn et al. 2005
AS1RN22A12	RN22A12	CACGAGAAGCAGAGGAAGAAGA	GCAGCAACAACTCAGGGAAGT	(CAG)6 + (CAA)5	Compound		M	M	M	Moretzsohn et al. 2005
AS1RN22E12	RN22E12	AAGAACCACCTCAGCAACATTT	TTCAAAGCAGCAATAACTCCAG	(TTC)6	Perfect	NO	-	-	-	Moretzsohn et al. 2005
AS1RN22G07	RN22G07	TACTCGTCATCCTCATCCTCAA	GGACACTTTGGATTGTTCTTCA	(GAT)6	Perfect		M	M	M	Moretzsohn et al. 2005
AS1RN0x536	RN0x536	TGCCATCATTCTGTTCCTCTC	GATTCTGCTGCTTCTTCTGGAT	(ATA)5	Perfect	NO	-	-	-	Moretzsohn et al. 2005
AS1RN0x545	RN0x545	TGGAGAATCGGCATTACGG	CGAAAGGGGGATGTGCTG	(TA)8 + (TGT)4	Imperfect		M	M	M	Moretzsohn et al. 2005
AS1RN0x602	RN0x602	CCCTTGCTAATCGCTCATC	GGGGGCTTGTAATAATCTGC	(CA)7	Perfect		M	M	M	Moretzsohn et al. 2005
AS1RN0x614	RN0x614	CAGAACAAGCCACAACAAGAAG	TTCAAGTCCAAGCACCTAACC	(CAA)7	Perfect		M	M	M	Moretzsohn et al. 2005
AS1RN0x615	RN0x615	GGGCATTTAAGGGACAATGG	CCCGACCCACACATTTAACATA	(TAT)11	Perfect		P	P	M	Moretzsohn et al. 2005
AS1RN0x628	RN0x628	GATGTCGATACTTGGAAAGCTG	GAGGAGAATTTGGATGAACACC	(TAT)5	Imperfect	NO	-	-	-	Moretzsohn et al. 2005
gi-30419338	gi-338	CGACTATCGAATCTGCTATGA	ACGAGGGCATCATTTAAGTA	(CTTT)5	Perfect		M	M	M	Moretzsohn et al. 2005
gi-30419342	gi-342	AGTGATGATGATGAAGATGT	CCTTCTGTCTGAAACCAT	(TAA)5 + (AAG)4	Compound		M	M	M	Moretzsohn et al. 2005
gi-30419370	gi-370	TAAACAGAGCAAGGCTAACACC	CAACAGGTCGGAATGAAAGT	(TTC)5	Perfect		M	M	M	Moretzsohn et al. 2005
gi-30419385	gi-385	ACACAAAGCACCATATTTTACTCCT	ACTCCGAATTAAAGCGAATTGA	(AG)8 + (GCAT)3	Compound		M	M	M	Moretzsohn et al. 2005
gi-30419427	gi-427	TCGAAATAGGTAGCTGAGTCTTGA	CATGGTGTTGACGTTAGGATTT	(ATA)5	Perfect		M	M	M	Moretzsohn et al. 2005
gi-30419449	gi-449	CTTCTACGGTGATGTTCCCTTC	ATTGGAGGTGGCTTTGGTTT	(CAA)5	Perfect		M	M	M	Moretzsohn et al. 2005
gi-30419457	gi-457	GCTTGGCAGCGTAAGTTTG	CAGGGAAGGAGTGGATGCT	(TTC)11	Imperfect	NO	-	-	-	Moretzsohn et al. 2005
gi-30419460	gi-460	AAGGCTCAATGCTTCACAATCT	GGTTCTACCATCTCCATACACAAA	(AT)6	Perfect		M	M	M	Moretzsohn et al. 2005
gi-30419560	gi-560	GGTGGAGGATTTTGGTGAATA	GCAAGAAAGCATAGTAGTTAGCAGTC	(ACA)5 + (TCA)4	Compound		M	M	M	Moretzsohn et al. 2005
gi-30419602	gi-602	TGAAGAACCCCACAACATAGA	ACTGGAACAACACTCAACCCTA	(ATC)4 + (AGA)4	Compound	NO	-	-	-	Moretzsohn et al. 2005
gi-30419620	gi-620	CTCTCCAGTTTCGTCCTTATCT	TTAGGAGTACACAAAGCACCAT	(TGCA)3 + (TC)8	Compound		M	M	M	Moretzsohn et al. 2005
gi-30419623	gi-623	GGGGAGGATTACATAGTAGAGTTTG	CACAGATCCATATACTTTAACATAGCA	(CT)12	Perfect		M	M	M	Moretzsohn et al. 2005
gi-30419642	gi-642	GAGTTTGTTACGGAAATTGAAGGAC	TACTGCACAGAAGGAGCCATGT	(TGA)6	Perfect		M	M	M	Moretzsohn et al. 2005
gi-30419716	gi-716	AGTAGACCAAATTAAACCACACT	TAGATGATTGTGAATGTTTCTG	(AT)6	Perfect		P	P	P	Moretzsohn et al. 2005
gi-30419792	gi-792	TTCAATTATCCTCAGATTTCATCG	ATAGCAGTCAGCAGCAACAAGT	(TA)6	Perfect		M	M	M	Moretzsohn et al. 2005
gi-30419832	gi-832	GCCACTTTATTCTAAGCACTCC	AAGAGACCACACGCTCACA	(ATT)10	Perfect		P	M	M	Moretzsohn et al. 2005
gi-30419858	gi-858	AGCAATACCAGGAGTTTGAT	GTGAGATAACAATCCATCTTTC	(TGA)5	Perfect		M	M	M	Moretzsohn et al. 2005
gi-30419876	gi-876	CTTTGGGGACTGACTGCATA	ACACCATAAGCACAAACAGACA	(ATT)5 + (TG)5	Compound		M	M	M	Moretzsohn et al. 2005
gi-30419885	gi-885	TGAGATGAGAAGAAAGCAGCAA	AATAACACCAAGCGGAGCCTA	(ATG)6	Perfect		M	M	M	Moretzsohn et al. 2005
gi-30419899	gi-899	GTTCAGATACACACAACAGCAAAAG	TACCTACCATCACAAGCCTCCT	(AT)5 + (TCATA)4	Compound		M	M	M	Moretzsohn et al. 2005
gi-30419906	gi-906	ACATCAAAACGGGAAAACGA	CAAACCTCTACGACCACTACCG	(TC)6 + (TAT)6	Compound		M	M	M	Moretzsohn et al. 2005
gi-30419909	gi-909	CACCAAAGAAGCCCTACAAGT	GTGAAGCATAGCCGTAATGTG	(CCA)12 + (CTC)8	Compound		M	M	M	Moretzsohn et al. 2005
gi-30419919	gi-919	GACGAGGATGAGGACGAGAG	GCTACACGCTGAGTTGAGTGAG	(GAA)9 + (AGA)4	Compound		M	M	M	Moretzsohn et al. 2005
gi-30419936	gi-936	TCACAGATCCATAGACTTTAACATAGC	CCGGTGTGGATTCATAGTAGAG	(TAC)4 + (GA)9	Compound		M	M	M	Moretzsohn et al. 2005
gi-30420090	gi-0090	AGTGGTAAGCAATGGACAACG	ACATGGACTTCGTCTTCCTCAT	(GAT)8	Perfect		M	M	M	Moretzsohn et al. 2005
gi-951107	gi-1107	GATACATCTCATCCGTTCGTG	CCGTCCGACCACATACAA	(AAC)4 + (CA)5 + (AT)18	Compound	NO	-	-	-	Moretzsohn et al. 2005
gi-2613050	gi-3050	GTGATGGGGAGAAGAAAACA	TCTGAAGTAAGGGTTGGTGAAG	(AATA)4 + (TG)5	Compound		M	M	M	Moretzsohn et al. 2005
gi-28194660	gi-4660	GGCGAACATGGCCACGAC	TGACCCCATGCACCTTGACATA	(CAG)5	Perfect	NO	-	-	-	Moretzsohn et al. 2005
gi-4894755	gi-4755	CACGTTTCTAATTTGCCATACG	AATGCCACCTCACAGTCTCAC	(TG)7	Perfect		M	M	M	Moretzsohn et al. 2005
gi-29824925	gi-4925	AAACTTGTATGTGTAGCAGACC	GGTGAAAAATCGGAAAGA	(ATT)13	Perfect	NO	-	-	-	Moretzsohn et al. 2005
gi-14347295	gi-7295	GTTCTCGCCCCACAGATTT	CAACAAAGCAGACAAAGCAGAC	(TCT)7	Imperfect	NO	-	-	-	Moretzsohn et al. 2005
pPGPSeq2C4	Seq2C04	TTCCACTTTCGATCCCTTTG	CGCTCTCTTGCTCTCGATCT	(GA)8	Perfect		M	M	M	Moretzsohn et al. 2005
pPGPSeq2D1	Seq2D01	AACGGCATGAGAGAGGGATA	GGTTACAACTTCGCTTCCACTT	(AC)6 + (AG)5 + (CT)7	Imperfect		M	M	M	Moretzsohn et al. 2005
pPGPSeq2D8	Seq2D08	CGTCATCTTCATCCTCACCA	GCTGCTGTTTTCTCTTTACACTTC	(GA)10	Imperfect		M	M	M	Moretzsohn et al. 2005
pPGPSeq2F10	Seq2F10	GTGGTGGCGGTGTAATCTTT	AAACGCAAAACTCTCCCTCA	(GA)20	Imperfect		M	M	M	Moretzsohn et al. 2005
pPGPSeq2G5	Seq2G05	AGGAGGAACAATCCCATAGAA	TACATTACGCCCTTTTGGTG	(TAA)9 + (CAA)5	Imperfect		M	M	M	Moretzsohn et al. 2005
pPGPSeq2H6	Seq2H06	TCTCTCCTGCTCGGCGTGA	CCGTCGCTGCCTTCTCGT	(TC)7 + (CT)6	Compound	NO	-	-	-	Moretzsohn et al. 2005
pPGPSeq2H11	Seq2H11	AAGCAGATAAACCAGGAAATGC	ACACCCACACCCCATAAAGA	(GA)8 + (GA)5	Compound		M	M	M	Moretzsohn et al. 2005
pPGPSeq3A5	Seq3A05	CATTCTCATTCTCTCATTCATTCA	CGAACCCTCTGATTTGTGAT	(TC)11 + (CA)7	Compound		M	M	M	Moretzsohn et al. 2005
pPGPSeq3B11	Seq3B11	CAAACTTGAGGGTGATGCAA	AAATTGAAGGGAGCGGAAAT	(AAG)15 + (CT)5 + (TC)15 + (AC)5	Compound		M	M	M	Moretzsohn et al. 2005
pPGPSeq3B12	Seq3B12	GCTGGGAACTTGCTCAAAA	AGCTTGAAAATCCTTGTATTCCTT	(AT)14 + (TAA)18	Compound		M	M	M	Moretzsohn et al. 2005
pPGPSeq3D12	Seq3D12	TTGAGATGAATGGAAGTGATGAA	AAGGGTTGGCCTTCTTGTTT	(AG)8 + (AGA)5	Compound		M	M	M	Moretzsohn et al. 2005
pPGPSeq3E5	Seq3E05	CGATGAGGACAGAGACACGA	CGCTTGAACCCGACTATTTT	(CGA)4 + (AG)7 + (GA)5	Compound		M	M	M	Moretzsohn et al. 2005
pPGPSeq3F3	Seq3F03	GCAAGGGTGAAATGGGGTAT	GCTGGGCCATTCTCTCAAT	(TC)7	Perfect		M	M	M	Moretzsohn et al. 2005
pPGPSeq4B9	Seq4B09	AAACATCCAGCAAACGAAGA	GACAACTAAATCCTTGTTCCTAGC	(AC)7	Perfect		M	M	M	Moretzsohn et al. 2005
pPGPSeq4B11	Seq4B11	CATGCCGAAATGGAATGAA	AAGTGGGCGAGTGAGAACAG	(CA)7	Perfect		M	M	M	Moretzsohn et al. 2005
pPGPSeq4C1	Seq4C01	CGATAACAACGAGAAGGGTGA	AAGTAAAGCGAAACGCACCA	(TG)7 + (GA)5	Compound		M	M	M	Moretzsohn et al. 2005
pPGPSeq4C3	Seq4C03	CGAGTGAAATGGAACATGAGG	TGTTGCTGAAGACGAAACCA	(GT)8	Perfect	NO	-	-	-	Moretzsohn et al. 2005
pPGPSeq4C10	Seq4C10	TTGTGTGTGCTGTTTCTTTGTG	TCCATTCACATGCTCAGAACTC	(GT)8	Perfect	NO	-	-	-	Moretzsohn et al. 2005
pPGPSeq4E4	Seq4E04	GTAGTGGCAGCAGTAGAAGC	AAAATCTCTGCCGGTAAAA	(AG)16	Imperfect		M	M	M	Moretzsohn et al. 2005
pPGPSeq4E8	Seq4E08	ACCATTGCACTTTGAAGCTCT	GCTTGGTTTGGGTTAGTTTGA	(TC)16 + (TA)15	Imperfect		P	P	M	Moretzsohn et al. 2005
pPGPSeq4F10	Seq4F10	TGCGAAACCCCTAACTGACT	TCTATGTTGCTGCCGTTGAC	(TG)7 + (GA)8	Compound		P	M	M	Moretzsohn et al. 2005
pPGPSeq4H6	Seq4H06	CCAACATTGCAGAAGCAAGA	CAAAGAGAGGCACACCACAA	(GA)18	Imperfect		M	M	M	Moretzsohn et al. 2005
pPGSSeq9D4	Seq9D04	CGCACACACTCACGTAAACC	AAGGATGAGCCAACTGAGGA	(AC)8	Perfect	NO	-	-	-	Moretzsohn et al. 2005
pPGSSeq10E10	Seq10E10	CACCGCATGTGAAAGAGAAA	AGCCTGTAGCAACGATGGAG	(AG)7	Perfect		M	M	M	Moretzsohn et al. 2005
pPGSSeq10G5	Seq10G05	ACCTTTCTCAACATAAACCTTTCC	GGAAGCGTGACATTTTGGTAG	(TTC)5 + (CTT)4	Compound		M	M	M	Moretzsohn et al. 2005
pPGSSeq11A10	Seq11A10	CAAACCACACCCCTTTCTTC	CGGCACAGAAGTCCGTTACT	(TC)12	Imperfect		M	M	M	Moretzsohn et al. 2005
pPGSSeq11C8	Seq11C08	GTGATTGGTTAGCCTGATTAAAA	TGTTTGGAAAGGAAAATGGA	(TTA)17	Perfect	NO	-	-	-	Moretzsohn et al. 2005
pPGSSeq11H11	Seq11H11	GCTATAAGCGGGTACTTTCTCTTT	TTCCAGTTATTGTTTTCATCACC	(CT)8	Perfect		P	M	M	Moretzsohn et al. 2005
pPGSSeq12B2	Seq12B02	AATTCCCCAACCTCTTTGTT	AATTGTTGTTGTCTTCGATCATAC	(TA)6 + (CT)8	Compound		M	M	M	Moretzsohn et al. 2005
pPGSSeq12D12	Seq12D12	GGAAGAAGGCACACACCAAT	GGATTACCATCGGTTTTGGA	(AGA)4 + (AG)7 + (GA)5	Compound		M	M	M	Moretzsohn et al. 2005
pPGSSeq13B7	Seq13B07	TTGAGAACACAAATGGCACA	TGTCAAGTGGTCAAAATTCTTTC	(CT)6 + (TA)8	Compound		M	M	M	Moretzsohn et al. 2005
pPGSSeq13B9	Seq13B09	TTCTCCCTTCTCCCTTCTCC	GCAGTGACGAGAGCTGAGTG	(CT)5 + (CT)5 + (TC)5	Compound	NO	-	-	-	Moretzsohn et al. 2005
pPGSSeq14G3	Seq14G03	CAATTTTATTTGCCACATGCT	TCGCAGTTCTCAAAGTTATCG	(TC)36	Perfect		M	M	M	Moretzsohn et al. 2005
pPGSSeq15A12	Seq15A12	CCACTCACCTTCCCTCCTAAT	GGTGTCATCAATGGTTATGGAA	(CT)6 + (TCT)5	Compound		M	M	M	Moretzsohn et al. 2005
pPGSSeq15D6	Seq15D06	CAACGCCGAGACTAGAGACC	GGTTCCCTGCTCCTTCTTCT	(CTT)5 + (CT)8	Compound		M	P	M	Moretzsohn et al. 2005
pPGSSeq16C7	Seq16C07	TTGCTACTAAGCCGAAAATGAA	CTTGAAATTAACACATATGCACACA	(CT)5 + (TC)18	Compound		M	M	M	Moretzsohn et al. 2005
pPGSSeq16E4	Seq16E04	GTCCGCTCTCCATCTTCATC	CGTTCAGTCTCGCCCTAAAA	(ATA)35	Perfect		M	M	M	Moretzsohn et al. 2005
pPGSSeq17H10	Seq17H10	CAAGGTTGTAATAGGGTTAGGGTA	GACAAAATGCCCCAAAGTAA	(AT)5 + (TG)8	Compound		M	M	M	Moretzsohn et al. 2005
Ah-020	Ah-020	GGTGTTGTTTCCTGCTTTCTTGG	TACTTCTTCCACCAGCACCACC	(TGG)6 + (GTG)6	Compound		M	M	P	Moretzsohn et al. 2004
Ah-033	Ah-033	AGGGAGATGACCACCATTCTCA	CAGTTGGTATTGTTGTTGTGGAGG	(AAC)7	imperfect		M	M	M	Moretzsohn et al. 2004
Ah-037	Ah-037	TGGAATGTAAGGAACGCAAAGC	TTTCACTGTTGCCATCCCAAAC	(TTG)5 + (AAG)4	Compound		M	M	M	Moretzsohn et al. 2004
Ah-041	Ah-041**	CGCCACAAGATTAACAAGCACC	GCTGGGATCATTGTAGGGAAGG	(CTC)4 + (AAC)4	Compound		M	M	M	Moretzsohn et al. 2004
Ah-042	Ah-042	TACCCCTCCCCTCTTCTTTTCC	ATCACCGCAGTTTTCTTCCCTC	(AAC)7	imperfect		M	M	P	Moretzsohn et al. 2004
Ah-064	Ah-064	AATTCCCATTCCTTCCACCATC	CGCCGGTCTTTGTCTTTGATA	(AAC)7			M	M	M	Moretzsohn et al. 2004
Ah-074	Ah-074	TCTTCCTCTCATGCCCCCTAAC	TTGGCTGCTTCACCTTCTTGAG	(AAC)6			M	M	M	Moretzsohn et al. 2004
Ah-075	Ah-075	TGCTCCTTTCCACATTCTCCAA	TGAGGACCAACACCGATGACTT	(ACA)6			M	M	M	Moretzsohn et al. 2004
Ah-097	Ah-097	CACCACGACCCATACTCCAAAA	AGCGGCATTTGCTCTATTGCTT	(AAC)5	imperfect		M	M	M	Moretzsohn et al. 2004
Ah-133	Ah-133	TGCTCCATCTTCTGAATCTCTGC	ATTCCAATTCCGCTATGCTGTG	(CTT)5	imperfect		M	M	M	Moretzsohn et al. 2004
Ah-135	Ah-135	GAGGAGGTTAAGGGAGGAAGATGA	TGAACCCATTACAACACCACCC	(TTG)9	imperfect		M	M	M	Moretzsohn et al. 2004
Ah-140	Ah-140	CGCTTGGGACTGCTTTTAGTGA	GAGGCAGAGACAACAATGGGAA	(TTG)5			M	M	M	Moretzsohn et al. 2004
Ah-159	Ah-159	ATTTTGTCCCTGTGGCTTGAGG	AGCCAGAACCTTTCCAAACTGC	(TTG)6	imperfect		M	M	M	Moretzsohn et al. 2004
Ah-191	Ah-191	TTGTTGAGGAGGTGATGCTGGT	CCCAAAGGCCGTAAATGAAGTC	(TTG)9	imperfect		M	M	M	Moretzsohn et al. 2004
Ah-193	Ah-193**	CTTGCTGAAGGCAACTCCTACG	TCGGTTTGTCTCTTTGGTCACTC	(AAC)5 + (GA)24			M	M	M	Moretzsohn et al. 2004
Ah-199	Ah-199	CAATCACCTCATCTTTGGCACC	CCAATTACCTGTGTCCCAGTCG	(AAC)14	imperfect		M	M	M	Moretzsohn et al. 2004
Ah-202	Ah-202	AATTGAGGGTGCTCTTCAGCC	ATGAGGCTGGGGTTGAGAAGAT	(TTG)6			M	M	M	Moretzsohn et al. 2004
Ah-208	Ah-208	AGGGAAACCAACAAGACCAAGG	AGATGGTGGGTTGAGATTGGGT	(CAA)7	imperfect		M	M	M	Moretzsohn et al. 2004
Ah-229	Ah-229	GCAAACATCTTCCTTCCCAACA	ATTGACGTAAGCTGCCAAGAGG	(ACT)6 + (TCT)9	imperfect		M	M	M	Moretzsohn et al. 2004
Ah-264	Ah-264	CGCACGGAGCGTCTTTTTCTAT	CACCCTTGGAGGAGGGTTAATG	(CCT)7 + (TTG)6 + (AAC)7			M	M	M	Moretzsohn et al. 2004
Ah-272	Ah-272	GATCAACCCTCATGGCAACAAC	GCGGAAAGGAGCTTGTGAGTTT	(AAC)5	imperfect		M	M	M	Moretzsohn et al. 2004
Ah-275	Ah-275	CATGCAGGCAACAAGATGATGA	CTTTGGAAATCCGCACGTTATG	(AAC)12	imperfect		M	M	M	Moretzsohn et al. 2004
Ah-296	Ah-296	CAGTTCGCGTTGATGAGTGTTG	CATTCACCTTACCACTGGCACC	(TTG)9	imperfect		M	M	M	Moretzsohn et al. 2004
Ah-321	Ah-321	CGACGATGAGAATGAAACACGC	GATGGCTGAATCACTCCAACCC	(AAC)5 + (GAG)4	Perfect		M	M	M	Moretzsohn et al. 2004
Ah-325	Ah-325	TGAGGTTGCTCTTCTCCTTCCTC	GAGCACCAGTGACAACACAAGG	(TTG)5	Perfect		M	M	M	Moretzsohn et al. 2004
Ah-330	Ah-330	TGCCTCAGCAAGTCAAGTCACA	GATTTATGTAGCCGACCCCACC	(AAC)6	Perfect		M	M	M	Moretzsohn et al. 2004
Ah-331	Ah-331	CCATCCCTCAGAACTGGAACCT	CTGATCTCGGCGAAGGAAAAGT	(AAC)9	imperfect	NO	-	-	-	Moretzsohn et al. 2004
Ah-345	Ah-345	CGTTTGATTCATGTAGCCGACC	TCCCTCCGCTAGGGTTTAACTG	(TTG)8	imperfect		M	M	M	Moretzsohn et al. 2004
Ah-390	Ah-390	TACGACAAACAATGTCCCTCCG	CCAGCCTCAAGAACCACCTTTT	(AAC)8	imperfect		M	M	M	Moretzsohn et al. 2004
Ah-394	Ah-394	CGGACAACAATCATCCTCAACAG	AAGAAGTAGTGGCGGAGGTTGG	(AAC)6 + (CTA)6	Perfect		M	M	M	Moretzsohn et al. 2004
Ah-408	Ah-408	CATGGACATAGCAGCACAAACA	GAGGGTGGTGGCGTTTTAGA	(AAC)5 + (ACT)4	Perfect		M	M	M	Moretzsohn et al. 2004
Ah-428	Ah-428	TGGGATTTATCATGGAGGGACA	TGGTTGGATTGTTGTCTTCGGT	(ACC)5 + (TCT)5	imperfect		P	M	M	Moretzsohn et al. 2004
Ah-437	Ah-437	TGGGTTGGTAGAGGACGTGTTG	AAGATTTGGGTGGAGAGAGTGGA	(AAC)4 + (TCA)4	Perfect		M	M	M	Moretzsohn et al. 2004
Ah-448	Ah-448	AACCTGGCTATTTCCTGGATGC	GCAAAGGCAAATGATGGAACAG	(TTG)6	imperfect		M	M	M	Moretzsohn et al. 2004
Ah-460	Ah-460	TGGAGAGATAATGCACAAGGCA	TGGTTGGCTTGGTAGTTGGTGT	(AAC)6	imperfect		M	M	M	Moretzsohn et al. 2004
Ah-462	Ah-462	GGCTTCCTGGTCCTTCATTGTC	CAACCCCAACTTCACAAACCAG	(TTG)5	imperfect	NO	-	-	-	Moretzsohn et al. 2004
Ah-492	Ah-492	GAACTATAACAACCGTCCGCCC	GCCTTTGTCCCCTTTATCCACA	(AAC)9	imperfect		M	M	M	Moretzsohn et al. 2004
Ah-521	Ah-521	ATTCTGAGGCTGCTTCCCAAAC	CGCTGAGAAAGGGAGTCACAAA	(TTG)5	imperfect		M	M	M	Moretzsohn et al. 2004
Ah-522	Ah-522	GTCAATGCCGAACCTCAACGTA	TTCACCATCATCTCCAACGCTT	(TTG)5	Perfect		M	M	M	Moretzsohn et al. 2004
Ah-524	Ah-524	ATTTTGGGTGGGGAAACCAAC	GTTGCCTGATTGATGGTTGAGG	(AAC)5	imperfect		M	M	M	Moretzsohn et al. 2004
Ah-530	Ah-530	TCCATTGATGATCCCTCCTGAA	CAGCCACAACCACCACCATATC	(AGT)4 + (TTG)10	Perfect		M	M	M	Moretzsohn et al. 2004
Ah-545	Ah-545	TTGGTGAGGTGCTCTGTAAGGC	CAGAGGGAGGCAGAGACAACAA	(TTG)5	imperfect		M	M	M	Moretzsohn et al. 2004
Ah-556	Ah-556	ACCCTTCTCAAGGCCAAAACAG	TGCTCTCATCTCGCTTCTCCAT	(CAA)5	imperfect		M	M	M	Moretzsohn et al. 2004
Ah-558	Ah-558**	TGTGACACCATCAATCAAAGGG	CAAAACCCAAATCATCACCACC	(TTG)8	Perfect		M	M	M	Moretzsohn et al. 2004
Ah-569	Ah-569	GCGTTTTAGAGCCCCATTTGAG	CATGGACATAGCAGCACAAACAAC	(TGG)4 + (GTA)4 + (TTG)5 + (AAC)4	Perfect		M	M	M	Moretzsohn et al. 2004
Ah-573	Ah-573	TCTCTGTGACCAACCACATCCA	AACACATGCAATCCCAACAACC	(TTG)5	Perfect		P	M	M	Moretzsohn et al. 2004
Ah-590	Ah-590	CAAAACGCAATGCAAGGTACG	ACGAACGTGCAGCAAGAAGAAG	(TTC)8 + (TTC)4 + (CTT)10 + (TTC)4 + (TCT)4 + (CTT)5 + (TTC)4 + (GAA)4	perfect		M	M	M	Moretzsohn et al. 2004
Ah-594	Ah-594	TGACCAAATCATCCCATCTTGC	CAGCACATCTCCAACTTTCTCCA	(AAC)10	Perfect		P	P	M	Moretzsohn et al. 2004
Ah-607	Ah-607	GGGCAGAGGATTATTGAGTCCC	GTCCAAACACCACCAACAAACA	(TGG)6	imperfect		M	M	M	Moretzsohn et al. 2004
Ah-614	Ah-614	GCCAACTATCAACTCCCTCGCT	GAGTGAATGGCGAGAACTGGAA	(AAC)5 + (TCT)5	Perfect		M	M	M	Moretzsohn et al. 2004
Ah-636	Ah-636	AAGAAGAGGCTTGGTTGGGATG	CAAGGGTGGAGAGATAATGCACA	(TTG)7	imperfect		M	M	M	Moretzsohn et al. 2004
Ah-638	Ah-638	TCCCTTTTTACTAGCCCGCAAC	TTTCCGTCAGGTTCTGCTCTTG	(AAC)5	Perfect	NO	-	-	-	Moretzsohn et al. 2004
Ah-649	Ah-649	GGAAATGCCAAATCCATCCTTC	GTTGTTCGGTGTGAAAACGGTC	(AAC)8	Perfect		M	M	M	Moretzsohn et al. 2004
Ah-655	Ah-655	ATCAAAATCAAGGGTGGAGGGA	ACAGCGGCTCTAAGCTCATCAA	(CAA)7	imperfect		M	M	M	Moretzsohn et al. 2004
Ah-657	Ah-657	AATCACACCTTTCCCTTCTCGC	TGCGTTGGGTATGTTTCTGCTT	(AAC)8	imperfect		M	M	M	Moretzsohn et al. 2004
Ah-659	Ah-659	CCGGTGTTTCTTTTGTTGTTGC	GGACGAAAATACCCTTCCCCTT	(TTG)6	Perfect		M	M	M	Moretzsohn et al. 2004
Ah-671	Ah-671	AGAAAGAGCACGGGACATTACC	ATGAATGAGTGGTCATACGCGA	(AGC)8 + (AAC)17	Perfect		M	M	M	Moretzsohn et al. 2004
Ah-681	Ah-681	ATCAAGGGTGGAGGGATAGTGC	TGGTTGGCTTGGTAGTTGGTGT	(AAC)8	imperfect		M	M	M	Moretzsohn et al. 2004
Ah-692	Ah-692	TCCCACGGAGATTGTTGTTTTG	GCACCTCCTCCTTGAACACCTT	(CAA)6	imperfect		M	M	M	Moretzsohn et al. 2004
Ah-700	Ah-700	CACCACCTCCTTCACCAACACT	TGGCAGAAGAAAAGAACGCAAG	(AAC)8	imperfect		M	M	M	Moretzsohn et al. 2004
Ah-715	Ah-715	GCAGAGAGAACGGTGGAAATCA	CGGTAAGTCTGGCCTTGGTTCT	(AAC)6	Perfect		M	M	M	Moretzsohn et al. 2004
Ah-723	Ah-723	TACTCCTCAGACATGGTGGCGA	TCACGTCACACCACTCTCCCTT	(AAC)5	Perfect	NO	-	-	-	Moretzsohn et al. 2004
Ah-727	Ah-727	TGTTGAACTTGAATCTGGGCTG	AAGCAACACAACAACCACCACT	(TTG)9	imperfect		M	M	M	Moretzsohn et al. 2004
Ah-735	Ah-735	TATCCGTCTCAAGGCCAAAACA	AAGCCCTCATCCCATTTATCCA	(AAC)6	imperfect		M	M	M	Moretzsohn et al. 2004
Ah-736	Ah-736	ACCTTGGTTTTGGTTGTGGTGA	GGAGGGATAATGCACAAGGGAG	(TTG)5	Perfect		M	M	M	Moretzsohn et al. 2004
Ah-742	Ah-742	ATGGACCAGAGATCCTCCATGC	TGGAGCCATTCACAACTCATCA	(TTG)4 + (TGA)5 + (TTG)5 + (ATG)6	Compound		M	M	M	Moretzsohn et al. 2004
Ah-745	Ah-745	TGTTGTTCTGCTCCTGCTTTTG	ATTCGGACCAAAATGTCCCTTC	(TTG)4 + (TTG)5 + (AGA)4	Compound		M	M	M	Moretzsohn et al. 2004
Ah4-04	Ah 4-4	CGATTTCTTTACTGAGTGAG	ATTTTTTTGCTCCACACA	(GA)19			M	M	M	Hopkins et al. 1999
Ah4-20	Ah 4-20	ACCAAATAGGAGAGAGGGTTCT	CTCTCTTGCTGGTTCTTTATTAACTC	(GA)19			P	P	M	Hopkins et al. 1999
Ah4-24	Ah 4-24	TTCTGATTTTAGTAGTCTTCTTTCACT	CTCCTTAGCCACGGTTTCT	(ATA)17			M	M	M	Hopkins et al. 1999
Ah4-26	Ah 4-26	TGGAATCTATTGCTCATCGGCTCTG	CTCACCCATCATCATCGTCACATT	(CT)25			P	M	M	Hopkins et al. 1999
Ah6-125	Ah 6-125	TCGTGTTCCCGATTGCC	GCTTTGAACATGAACATGCC	(TTC)13			M	P	M	Hopkins et al. 1999
pPGSseq9D12	pPGSseq9D12	GCTTCACCATGTTGCTGCT	GATGCAAAGTTGCAAACGAA	(TTG)6	Perfect		M	M	M	Ferguson et al. 2004
pPGSseq9E10	pPGSseq9E10	CGCGCATTAACTCATTTTGA	GGAAGAGGAAGACGAAGACG	(CTT)7	Imperfect	NO	-	-	-	Ferguson et al. 2004
pPGSseq9E11	pPGSseq9E11	AAATTAAAAGCGCAACGCTC	CCAGCCTTAGCTTCACAGGT	(GT)24	Perfect		M	M	M	Ferguson et al. 2004
pPGSseq9G3	pPGSseq9G3	TCCTGGACAGCAGAAACAGA	TGGCAGTGACCAAGTCAAGT	(GA)13	Perfect	NO	-	-	-	Ferguson et al. 2004
pPGSseq9G12A	pPGSseq9G12A	TTAGGCCGTAGCAGTAGCGT	CAGAGGCAGGGAGAAGAAGA	(GA)9	Perfect		M	M	M	Ferguson et al. 2004
pPGSseq10A5	pPGSseq10A5	AGCTGTGTAGCACGAAAGCA	GCAACTCCATAGTGTAGCTGAAA	(GA)16	Perfect	NO	-	-	-	Ferguson et al. 2004
pPGSseq10F10	pPGSseq10F10	TCTCCCCCTCTCCTCTCTCT	AGTGGAAGAAAAGGAAAGCCA	GA	Perfect		M	M	M	Ferguson et al. 2004
pPGSseq10H1B	pPGSseq10H1B	TGCTTTCCTTTCGCAAAGTT	CCCGGGGAAGTCATAAAAA	(CTTT)7	Perfect		M	M	M	Ferguson et al. 2004
pPGSseq10H10	pPGSseq10H10	TTGCCTAGTGTGCAAAGGTG	AGTGAGAATATGGACCCAGCA	(AT)35	Perfect		M	M	M	Ferguson et al. 2004
pPGSseq11A6	pPGSseq11A6	CGCGCATTAACTCATTTTGA	GAGGAAGAAGGAACGTGCAG	(CTT)7+(CTT)18	Imperfect	NO	-	-	-	Ferguson et al. 2004
pPGSseq11E8	pPGSseq11E8	AAATATGAAACCAAAAAGTCACCC	TGAAACTCCGAGCACTAGCA	(TATT)5	Perfect		M	M	M	Ferguson et al. 2004
pPGSseq11E12	pPGSseq11E12	TCTTCAATTCCAAAATTAAATATTCC	AAATATTGGAGGCTGGAGGG	(TAA)23	Perfect	NO	-	-	-	Ferguson et al. 2004
pPGSseq11F12	pPGSseq11F12	CACAGCCTTTGTGTTGCTGT	AACACACACAACACTCCACCA	(AT)21	Perfect		M	P	M	Ferguson et al. 2004
pPGSseq12B1	pPGSseq12B1	TCTGTCTCCCTGCATCTTCA	TTGGTGTTGGATAAGGGGAT	(GGT)8	Perfect		M	M	M	Ferguson et al. 2004
pPGSseq12B7	pPGSseq12B7	CCATCTCCTCCTCCTCCTCT	TCGGTGCATTCTGAATTTGA	(CTC)6	Perfect		M	M	M	Ferguson et al. 2004
pPGSseq12C5	pPGSseq12C5	AAAAATTGCAGAATTAAGCGTT	CTTCACCTGAATTTTCACCAA	(TATT)5	Perfect		M	M	M	Ferguson et al. 2004
pPGSseq12H1	pPGSseq12H1	AGCTTACAGTGCATGTGCGT	GCAGTGGCGGTAATTGTTTT	(CTT)6	Perfect		M	M	M	Ferguson et al. 2004
pPGSseq13A4	pPGSseq13A4	TCCACAGCAAACCCAAAAAT	AAAATCCCCTGAGAGCCATT	(GA)12	Perfect		M	M	M	Ferguson et al. 2004
pPGSseq13D1B	pPGSseq13D1B	TCCTTTGAAGAAATGGAAAAGC	CAATCGAAGTTGTGTGTGCC	(TAA)9	Perfect		M	M	M	Ferguson et al. 2004
pPGSseq13D1A	pPGSseq13D1A	TGGCACACACAACTTCGATT	TTGCAGAAGAGGCACAGTGA	(TAA)7	Perfect		M	M	M	Ferguson et al. 2004
pPGSseq13E2	pPGSseq13E2	GCATAAGCAATTCCATGCTG	CAAAAGGCAAATGAAATCCA	(TTG)7	Perfect		M	M	M	Ferguson et al. 2004
pPGSseq13E9	pPGSseq13E9	GGAGGAGGACGACGATGATA	TGTCGTCTCATCCAAAGGAA	(TAA)16	Perfect		M	M	M	Ferguson et al. 2004
pPGSseq14A7	pPGSseq14A7	GTACGCTTTTAATTTGCGGG	CTGGAAAGCCTTGAGAGCAT	(CTT)7+(CTG)7	Compound		P	M	M	Ferguson et al. 2004
pPGSseq14G10	pPGSseq14G10	TTGGCTCTAGAGAGTCGGTGA	GTATGCTGTTCATGGCCCTT	(TTG)8	Perfect		M	M	M	Ferguson et al. 2004
pPGSseq14H8	pPGSseq14H8	CCGACATTTAGCCCCCTTAT	GTCGCCACGTGTGATAGAGA	(GA)25	Perfect	NO	-	-	-	Ferguson et al. 2004
pPGSseq15B4	pPGSseq15B4	AAGCTCTAGACTCGGCCTGC	AACCAGGATTTTTGGTGTGC	(AT)24	Perfect		M	P	M	Ferguson et al. 2004
pPGSseq15C4	pPGSseq15C4	TCCCAAATTGAATCTTTGGTT	TGGGGTAATTTTGTCCCCTT	(AT)18+(TAA)8	Compound	NO	-	-	-	Ferguson et al. 2004
pPGSseq15C6	pPGSseq15C6	TTTTAGAAGTGGGGGCAAAA	GTGTAGGGTGTGAGGGCAAT	(GT)12+(TATT)6	Compound		M	M	M	Ferguson et al. 2004
pPGSseq15G4	pPGSseq15G4	ATGACAAAGGTTTTGGCAGC	GGATCTCAGGAACAGCTTGG	(TCA)6	Perfect		M	M	M	Ferguson et al. 2004
pPGSseq15H2	pPGSseq15H2	TTCTACGGCATAGCCAGAATC	CCAAATCAAGAGAGATTAAATAGTGG	(GT)9	Perfect		M	M	M	Ferguson et al. 2004
pPGSseq16C3	pPGSseq16C3	TGATTCGTTCAACCACCAGA	CCCTCAAACAGCAAACAATG	(TAA)6	Perfect		M	M	M	Ferguson et al. 2004
pPGSseq16E6	pPGSseq16E6	CAACATGGAGCTCTTCCCAT	GTCCTGTCATTGGGTTTATTTGA	(CTT)7	Perfect		M	M	M	Ferguson et al. 2004
pPGSseq16E10	pPGSseq16E10	TGAAGATGATGGACGAGAAGG	TCATTTACATTCACGCGACC	(CTC)6	Perfect		M	M	M	Ferguson et al. 2004
pPGSseq16G1	pPGSseq16G1	TGTTTCAAAAGGGTGGCAAT	GCGCGTGTCTCTCTCTCTCT	(AT)22+(GA)16	Compound	NO	-	-	-	Ferguson et al. 2004
pPGSseq16G10	pPGSseq16G10	GAAGCCTTGGCATCTTTGAC	TGGCAAGAAGGGAATTTGAG	(CTT)6	Perfect		M	M	M	Ferguson et al. 2004
pPGSseq16H2	pPGSseq16H2	CGCTATTCCCCGAAATTTAT	ATTACGATGCGGTAAGGGTG	(AT)9	Perfect		M	M	M	Ferguson et al. 2004
pPGSseq16H4	pPGSseq16H4	CCGTAAACCCCTCCTTCTTC	AAAACAGGGTGGAAGTGCAG	(GA)9	Perfect		M	M	M	Ferguson et al. 2004
pPGSseq17C7	pPGSseq17C7	CAACACACACTTGCTGCCTT	TGTCAGGCAGAAAAACAGGA	(GA)11	Perfect		M	M	P	Ferguson et al. 2004
pPGSseq17G9	pPGSseq17G9	AAGCAAAGTGCTAGGTGGGA	ACGCTCTTGCGTGACTCTCT	(AT)20	Perfect		M	M	M	Ferguson et al. 2004
pPGSseq18A9	pPGSseq18A9	TGTCTCCTCTGATAACTTCTTCTCC	AAACCCACTCTTTCCATCCA	(TTG)7	Perfect		M	M	M	Ferguson et al. 2004
pPGSseq18E1	pPGSseq18E1	CCGTTCCATGCCTTAAGTGT	CATGCAATCCATCCTATCTAACA	(GA)9	Perfect	NO	-	-	-	Ferguson et al. 2004
pPGSseq18F2	pPGSseq18F2	TCAGATTAAATGATATTTTCGGATTTT	TCGAACATGCAACCTCTTAGG	(TAA)8	Perfect		M	M	M	Ferguson et al. 2004
pPGSseq18G12	pPGSseq18G12	CCAACTACAAGCAAGCCTCC	TTTTTCGTGCCCTTGTGAAT	(AT)13	Perfect		M	M	P	Ferguson et al. 2004
pPGSseq19A4	pPGSseq19A4	CCTCCAAGGTTGAAACCAGA	GAAAGCAAGGCAAGGATGAA	(GA)10	Perfect		M	M	M	Ferguson et al. 2004
pPGSseq19A8	pPGSseq19A8	TGATTGTCAGGGTGTTTTGC	TACGAAGCTGACAAGCCAAG	(TAA)16	Perfect		M	M	M	Ferguson et al. 2004
pPGSseq19B1	pPGSseq19B1	TTGGTGATGGTGTTGGAGAA	TTAAACCAGGCCAAAAGTGG	(GA)15	Perfect		M	M	M	Ferguson et al. 2004
pPGSseq19C10	pPGSseq19C10	TGTGAAAGGAAAATTTTGGG	TTTCAAGGTTGTAATGGGGC	(AT)25+(GT)27	Compound		M	M	M	Ferguson et al. 2004
pPGSseq19E2	pPGSseq19E2	ATGGGCCATTCTCAATGAAC	TTGAGGGAGAACAAAGAAACA	(GA)27	Perfect		M	M	M	Ferguson et al. 2004
pPGSseq19E7	pPGSseq19E7	TAGCCGACCTAAACTTTGCG	GGAGATTCTTATGAATTGTGCG	(GA)11+(AT)16	Compound		M	P	P	Ferguson et al. 2004
pPGSseq19E8	pPGSseq19E8	TTCACTTTGGGGCATTTTGT	AAACCATATGCATTGGCACC	(AT)12+(GT)15	Compound		M	M	M	Ferguson et al. 2004
pPGSseq19F3	pPGSseq19F3	TCAACATCTCTCTCCCACCC	TTAGAATGTTGCTCGCCCTC	(CTT)6	Perfect	NO	-	-	-	Ferguson et al. 2004
pPGSseq19F10	pPGSseq19F10	TTCACACAACACACCCCACT	CGGTCTTAGGTGCCATCAAT	(CTT)6	Perfect	NO	-	-	-	Ferguson et al. 2004
pPGSseq19F11	pPGSseq19F11	CCTCTTTCCACCACACCATT	CGGAAAAGCACACCAAACTT	(GA)9	Perfect	NO	-	-	-	Ferguson et al. 2004
pPGSseq19G6	pPGSseq19G6	GGTTTTGGAAGTAAGGTGCG	ACCAGTTCTCCAGCAAGCTC	(GA)23	Perfect	NO	-	-	-	Ferguson et al. 2004
pPGSseq17E4	pPGSseq17E4	ATCTTGTTCGGTTCTGTGGG	TATTGCTTCTTTGCTGGGCT	(TTG)11	Perfect		M	M	M	Ferguson et al. 2004
pPGSseq17C5	pPGSseq17C5	TTTTGCAAATGAATACACAAAATTA	GCCATGGCCTCATCTAATC	(TAA)9+(TAA)9	Imperfect		M	M	M	Ferguson et al. 2004
pPGSseq17C9	pPGSseq17C9	TTTGCTTTTGTTACTGACACCAA	TGGGGGACAAAAACGATACT	(TAA)9	Perfect		M	M	M	Ferguson et al. 2004
pPGSseq18B7	pPGSseq18B7	TGGTGAGGCTCCTTTTACTCA	TGGTCCTTCCTGAATTCCCT	(CTT)25	Perfect	NO	-	-	-	Ferguson et al. 2004
pPGSseq13E6B	pPGSseq13E6B	TTCACGTGCATCCAATTACG	AAACATGGTTCACAACAACAAC	(TAA)10+(TAA)6	Imperfect		M	M	M	Ferguson et al. 2004
pPGPseq8B3	pPGPseq8B3	TCAAACGGTTCCTCTTCGTC	AAGAAGAACGTGCAGAAACGA	(CTT)7+(CTT)17	Imperfect	NO	-	-	-	Ferguson et al. 2004
pPGPseq8B7	pPGPseq8B7	ATTCACCGTCTCCGCTTATG	TTCTTCCAATCTAGTCCCCAGA	(TATC)8	Perfect		M	M	M	Ferguson et al. 2004
pPGPseq8B9	pPGPseq8B9	TGCCAATTGCACTCTTCATC	TGAGGTGCTCTGCATGAAAC	(CTT)6	Perfect		P	M	M	Ferguson et al. 2004
pPGPseq8B11	pPGPseq8B11	AGGTGTTTGGGCCTAGCATA	AGAGCCTCAGCAAATTCCAA	(TTG)6	Perfect		M	M	M	Ferguson et al. 2004
pPGPseq8G5	pPGPseq8G5	CTCTCTCCCTCCCAAGGTTC	GGAATACAGATTCAAATAGCAGCA	(TATC)9	Perfect		M	M	M	Ferguson et al. 2004
pPGPseq5G2	pPGPseq5G2	TAAGGTCAAGCCTTGGTGCT	CTTTCTGACGCCATTAGGGA	(TCA)9	Perfect		M	M	M	Ferguson et al. 2004
pPGPseq2F2	pPGPseq2F2	AATGGAAGATGCTTGGGTTG	ATGTGCACACCTGAAAACCA	(TAA)15	Perfect		M	M	M	Ferguson et al. 2004
pPGPseq4F1	pPGPseq4F1	CAGAAACACGCGTAGTGGAA	AGCCAGGTACCAACAAAACG	(GA)14	Perfect		P	P	M	Ferguson et al. 2004
pPGPseq4E12	pPGPseq4E12	TTTTCTTAACACCCTACCCCC	CCAGCTCATGCAAACAAACA	(GA)20+(GT)14	Compound		P	M	M	Ferguson et al. 2004
pPGPseq4E10	pPGPseq4E10	TTCTTCCATGTTTCCTGATGG	AATGCTTGCAACGGATACCT	(GA)20	Perfect		M	M	M	Ferguson et al. 2004
pPGPseq4D2	pPGPseq4D2	GGTCACTTCTCTTTAAGACACGACT	TTTGAGGTTGCCAAATACCC	(GA)12	Perfect	NO	-	-	-	Ferguson et al. 2004
pPGPseq4D10	pPGPseq4D10	TGCATATCATTTTTCCTTGGC	TGAGTTTTTGTTTGCGAATCC	(GA)15+(GT)13	Compound		M	M	M	Ferguson et al. 2004
pPGPseq4D1	pPGPseq4D1	GGCAACAAGATGTGCTCAAA	TCCATGTCATTGCCTTTAACC	(GT)10	Perfect		M	M	M	Ferguson et al. 2004
pPGPseq4C11	pPGPseq4C11	GGTGCAGGAATTTCAATCCA	CTACTGCGTTTGAGCCCATT	(GT)10	Perfect		M	M	M	Ferguson et al. 2004
pPGPseq2C10	pPGPseq2C10	GCAAGTCACATAGTTCAATTTTGG	GGCATAGCCATCCAAATCAT	(GA)9	Perfect		M	M	M	Ferguson et al. 2004
pPGPseq4A5	pPGPseq4A5	GGTCAAAGACAGCACATTGG	CCTACCAGAGTTGTCTGCCTG	(GT)12	Perfect		M	M	M	Ferguson et al. 2004
pPGPseq3G12	pPGPseq3G12	TTATCGCTCAGCCTCTCCTC	CGCCAGAATTTGATTCCCTA	(CTG)6	Perfect		M	M	M	Ferguson et al. 2004
pPGPseq5D1	pPGPseq5D1	TGGCCAAAACAACTGATTGA	TCCCAACTTTTCCGTTCTTG	(AT)10+(GA)12	Compound		P	P	M	Ferguson et al. 2004
pPGPseq5C5	pPGPseq5C5	TAGTGTTGCGTGCATGTTGA	TCCAGCTTTTTCCTTGCTGT	(GA)12	Perfect		M	M	M	Ferguson et al. 2004
pPGPseq3B4	pPGPseq3B4	CAATCATTCTCGTGTGTGTGTT	AGGTTGGAGCAAGCCAACT	(TAA)7	Perfect		M	M	M	Ferguson et al. 2004
pPGPseq5B2	pPGPseq5B2	GAGGTCGCCATAGTCATCGT	AAAATGTTGGGTGTTGGCAT	(GA)11	Perfect		M	M	M	Ferguson et al. 2004
pPGPseq3A6	pPGPseq3A6	TGCATCAGCAAGCTACATACG	GCGATTCACCATCAATCTCA	(GA)35	Perfect		P	M	M	Ferguson et al. 2004
pPGPseq3A4	pPGPseq3A4	GCCGTGACTTGAGCCTTTAG	TTCTTCGGTTACATGGGCTT	(TAA)17	Perfect		M	M	M	Ferguson et al. 2004
pPGPseq2H12	pPGPseq2H12	CGGTCATGTCCATTAAGTGCT	CGAGCTTCGAAACTACCTCG	(TAA)37	Perfect		P	M	M	Ferguson et al. 2004
pPGPseq4G9	pPGPseq4G9	GTAACGAAATCCCCCGAAAA	CAATTTGGCCCTTAAATTGC	(GA)9	Perfect		M	M	M	Ferguson et al. 2004
pPGPseq2F7	pPGPseq2F7	GCCTACAACATAGTATGAACAATGC	TGCCCACATTACCATAATTGA	(GA)9	Perfect		M	M	M	Ferguson et al. 2004
pPGPseq4F7	pPGPseq4F7	ATGCCACTTCCGTTTGCTAC	TTGCTTTGGCCACTGAAAAT	(GA)18	Perfect		M	M	M	Ferguson et al. 2004
pPGPseq4F4	pPGPseq4F4	CCTCCCATCTCTCTTCGTCTT	AGGGGAGAGTGAGGAAAAGG	(GA)22+(GA)13	Imperfect	NO	-	-	-	Ferguson et al. 2004
pPGPseq2E8	pPGPseq2E8	TTTGGGGTTCTTTTACCCAA	TTCCATTCATTGTATCCCCA	(GA)12	Perfect		M	M	M	Ferguson et al. 2004
pPGPseq2D12A	pPGPseq2D12A	TTCGGTTTGCTCAAAGACAAT	CATTGTTTCTTTTCAGTCGCC	(TAA)12	Perfect	NO	-	-	-	Ferguson et al. 2004
pPGPseq4C8	pPGPseq4C8	TTCATGTGCACTTTTTACCGA	TGTCAAGGCTTTTGAAAGGG	(AT)21	Perfect		M	M	M	Ferguson et al. 2004
pPGPseq4B12	pPGPseq4B12	TTTCAAAGTGAATTTCCTAATCCC	TGGGGCTCTTATACCTTTTCAA	(AT)13+(GT)13	Compound		M	M	M	Ferguson et al. 2004
pPGPseq4A9	pPGPseq4A9	ATGGACCCAGCTCATTTTTG	GGGTTGGTTGGTTTTTCATT	(GT)9	Perfect		M	M	M	Ferguson et al. 2004
pPGPseq3H6	pPGPseq3H6	CGCAGGCTATAACTAGCTCCC	CATAAAGCAAATGGCGACAA	(GT)16	Perfect		M	M	M	Ferguson et al. 2004
pPGPseq5G9	pPGPseq5G9	TCGATTTCGTCCAATCCTTC	ACTCAAGCGAGTACGACGGT	(CTT)6	Perfect		M	M	M	Ferguson et al. 2004
pPGPseq3G7	pPGPseq3G7	TGGACTTGATTACCCCGAAG	TTCGCTGAAATCTGTTTTGC	(GT)9	Perfect		M	M	M	Ferguson et al. 2004
pPGPseq3G6	pPGPseq3G6	TTGGCAACAACCCCCTATAC	AGCAAAGAATCAGACCCGAG	(GT)10	Perfect		M	M	M	Ferguson et al. 2004
pPGPseq3F7	pPGPseq3F7	CGGGGAACTAACCATAAATTCTT	AGTCGTTGACCATTGATCCC	(GA)11+(AG)10	Imperfect		M	M	M	Ferguson et al. 2004
pPGPseq3F5	pPGPseq3F5	TTCAGTTGTGATTCCACCCC	TTACATGGCCACTGACTAGAAGTT	(GA)21	Perfect		P	P	P	Ferguson et al. 2004
pPGPseq5D11	pPGPseq5D11	TCATCCTCAGATTCACTTGCAC	TCCTTTCCACTGCCTTTCTG	(AT)15+(GA)15	Compound		M	M	M	Ferguson et al. 2004
pPGPseq3C7	pPGPseq3C7	CTGCTTCCTCCTATGAGCCT	TGCAGCAACAAACAGAGGAT	(GA)10	Perfect		M	M	M	Ferguson et al. 2004
pPGPseq3B7	pPGPseq3B7	GGCTCGTCAATCAGAACTCC	TGGGTTAAACGGGCTAAAAA	(GA)20	Perfect		M	M	M	Ferguson et al. 2004
pPGPseq3B5	pPGPseq3B5	CCTCCCTGCTTGATCCAATA	AACTGTAGCGAATGTGTTACATGG	(GA)42	Perfect		P	M	M	Ferguson et al. 2004
pPGPseq2H8	pPGPseq2H8	AAGCTAAGTGGGGTGGGAGT	AAGCAGTTTGCGTAAGCATTT	(TAA)29	Perfect		P	P	M	Ferguson et al. 2004
pPGPseq4F9	pPGPseq4F9	ACGTGAAATCTGGCTGGAAA	ACAATCCACACGCCAACATA	(GA)17	Perfect		M	M	M	Ferguson et al. 2004
pPGPseq4F8	pPGPseq4F8	GGATCAGGCACCACTTTGTT	CTACTTCCCCCACTTCACCA	(GA)9	Perfect		M	M	M	Ferguson et al. 2004
pPGPseq4G1	pPGPseq4G1	TTTGTGGTGCGTGTTCTTTC	TGTCAACGGCATCACATTTT	(GA)9	Perfect		M	M	M	Ferguson et al. 2004
pPGPseq2B9	pPGPseq2B9	GCAACATGCTCTGAATTTTGAC	TGTGCAACCCAATTCAATAACTT	(TAA)19	Perfect		M	M	M	Ferguson et al. 2004
pPGPseq4A10	pPGPseq4A10	AGGAATATCACAGAGGGGGC	GCGTGAACATGCACACACA	(GT)9	Perfect	NO	-	-	-	Ferguson et al. 2004
pPGPseq7D9	pPGPseq7D9	TTAGACGACAGCTTTTCCCG	GAGATGGGAAGAGCACCTTG	(TTAA)5	Perfect	NO	-	-	-	Ferguson et al. 2004
pPGPseq7E4	pPGPseq7E4	TACCCTCTCCCCTTTCCCTA	CTAGAGGATTCTCCGGCCTT	(CTT)6	Perfect	NO	-	-	-	Ferguson et al. 2004
pPGPseq7E10A	pPGPseq7E10A	AGGAAAGCCAAGCTCTAGCC	CTGAGGCTATTTGGGGTCAA	(CTA)6	Perfect		M	M	M	Ferguson et al. 2004
pPGPseq7E10B	pPGPseq7E10B	CCAAATGCGAGTGATCTTCA	TGCATCAGGAGAGAGGGACT	(CTT)6	Perfect		M	M	M	Ferguson et al. 2004
pPGPseq7G11	pPGPseq7G11	TTCAAATCCGTGCAAACACT	GGCCTCACCCAAAGAAAAAT	(CTT)6	Perfect		M	M	M	Ferguson et al. 2004
pPGPseq3F8	pPGPseq3F8	CTATTCAGGAACGCTTTCGG	CCTACAACAGCAACAACAACG	(GA)18	Perfect		M	M	M	Ferguson et al. 2004
pPGPseq5C3	pPGPseq5C3	TTTCCCACTCTCACATCAGGA	GCAGGCCAACCCAAATTAAC	(GA)9	Perfect	NO	M	M	M	Ferguson et al. 2004
pPGPseq4H2	pPGPseq4H2	AGGGAAAGAGTAGAGGGGCA	CTGTTAGCGATTCTCCGAGG	(GA)13	Perfect		M	M	M	Ferguson et al. 2004
pPGSseq9G5	pPGSseq9G5	CAAATTGTGCAGCCAAGAGA	CATATGCCCAGGAAGAGGAA	(GT)13+(GA)22	Compound		M	M	M	Ferguson et al. 2004
pPGSseq9G12B	pPGSseq9G12B	CTGCCTCTGCTTCCTCTGTT	TTGGAAAACACACATGCACC	(GT)10	Perfect		M	M	M	Ferguson et al. 2004
pPGSseq10C12	pPGSseq10C12	CAAACTTGGGCCAACAGACT	TTCACTTCTAACCGAGCTCTCTC	(GA)13	Perfect		M	M	M	Ferguson et al. 2004
pPGSseq10H1A	pPGSseq10H1A	TGACAATGGGGTGTTCTTCA	GTAAACAGACGCCGTTCCAT	(CTT)7	Perfect		P	M	M	Ferguson et al. 2004
pPGSseq11E11	pPGSseq11E11	CTGCTATATTCTGGGCGGAG	CGAGAAAACAGTTTGGGAGG	(GA)12	Perfect		P	P	P	Ferguson et al. 2004
pPGSseq12A7	pPGSseq12A7	CACTGCCACACCGACCAC	GGGTAGATGGGTGATGATGC	(GA)10	Perfect		M	M	M	Ferguson et al. 2004
pPGSseq13E6A	pPGSseq13E6A	TGGCAATTTATTGATGCAGG	GTCACGTAATTGGATGCACG	(TAA)10	Perfect		M	M	M	Ferguson et al. 2004
pPGSseq13E11	pPGSseq13E11	CCGAAAAAGCTCTGATACCC	TGTTGATGACGGCTCAGAAG	(GA)9	Perfect		M	M	P	Ferguson et al. 2004
pPGSseq14A10	pPGSseq14A10	TTTGTTTGGTTCTTACCTTTTTCA	CCACAGGTATAGAGGTTCCTTTG	(GA)10	Perfect		M	M	M	Ferguson et al. 2004
pPGSseq14C11	pPGSseq14C11	CGTTGGGGACAAAAACGATA	TTTTCTTGAAACTCGTTGATATGG	(TAA)7+(TAA)20	Imperfect		M	P	P	Ferguson et al. 2004
pPGSseq14D1	pPGSseq14D1	TCGATTGGTTACGGCTAAAAA	GCTAAATACTCAAATGAAATTCAAAA	(TAA)12	Perfect		M	M	M	Ferguson et al. 2004
pPGSseq14E10	pPGSseq14E10	ACCTAGTGGGACAAGGCTTTA	TTGACAAAATAACCTCACTTCGAT	(TTG)7	Perfect		M	M	M	Ferguson et al. 2004
pPGSseq14F5	pPGSseq14F5	TGAACCACTTTTTCGAAATTTTTAT	GGGTCCTCTTGTCTTGTCCA	(TAA)9	Perfect		M	M	M	Ferguson et al. 2004
pPGSseq15B1	pPGSseq15B1	TTTTAAAAGTGACAAACAACTCATGT	GTCGCAGGTTTGAGTTTCCT	(TAA)9	Perfect	NO	M	M	M	Ferguson et al. 2004
pPGSseq15D2	pPGSseq15D2	TATATTGTCCTGCAAGCCCG	TTTTGGCTACCTTTGCTGCT	(GA)10	Perfect		M	M	M	Ferguson et al. 2004
pPGSseq15E12	pPGSseq15E12	GCAGAACTAAGGTCGGCAAG	TCCGCCCTTTATTTTTGTGT	(AT)11	Perfect		P	P	M	Ferguson et al. 2004
pPGSseq15G2	pPGSseq15G2	CCCGAAGGCTCATTTAGTACA	TCTTCAGCTCCCAAGGATTG	(CTA)8	Perfect		M	M	M	Ferguson et al. 2004
pPGSseq16G4	pPGSseq16G4	CAAAAAGCTACGTGCCAAAAC	CAAACGGAAACCTCCCTTAT	(GA)12	Perfect		M	M	M	Ferguson et al. 2004
pPGSseq17G6	pPGSseq17G6	AACGACAACGACAACGACAA	TCCACTATACAGTTGGGGGC	(TTG)6	Perfect		M	M	M	Ferguson et al. 2004
pPGSseq18B8	pPGSseq18B8	TGGGACAGCAAGGTCTATCA	CCGTGATTGATTTCAATTTTCA	(TAA)11	Perfect		M	M	M	Ferguson et al. 2004
pPGSseq18B11	pPGSseq18B11	GAAGAGGCAGAGATGATGGG	AAAATTGTGTGACCGACACG	(GA)10	Perfect		M	M	M	Ferguson et al. 2004
pPGSseq18G10	pPGSseq18G10	TCTGGTTACTTCTGCTTTTGTTTC	CCCTTCTTTTTCAAAATCCTCA	(TTG)14	Perfect		M	M	M	Ferguson et al. 2004
pPGSseq9A7	pPGSseq9A7	TCAGCCATTCTGATTATGTAAGTTTT	TCTCAGTTTCCACGTTGAGC	(TAA)24	Perfect		P	P	P	Ferguson et al. 2004
pPGSseq15E8	pPGSseq15E8	CTTTCGCGCTTGTTTGAAAT	AAGCTGCGTGTAAAAGGGTC	(TAA)14	Perfect		M	M	M	Ferguson et al. 2004
pPGSseq18A8	pPGSseq18A8	TCAATTTCAAAATATTTCCACTTTCTT	GGGTTAGCATATGACCCCAA	(TAA)9	Perfect		P	M	M	Ferguson et al. 2004
pPGPseq8C10	pPGPseq8C10	ACGCCAACGACGTTAATACC	GTGCAATGGATGAGCTGAAA	(CTG)7	Perfect		M	M	M	Ferguson et al. 2004
pPGPseq8H1	pPGPseq8H1	TTGTGACAACCTTCCCCTTC	CATCCGCTTTCTCTCACCAT	(TCA)6	Perfect		M	M	M	Ferguson et al. 2004
pPGPseq4A6	pPGPseq4A6	CGCTTGCCCCACTACACTAT	AGCAGTGCTTTGCATGTACG	(AT)19	Perfect		M	M	M	Ferguson et al. 2004
pPGPseq3F1	pPGPseq3F1	AGCGATCAATCGGTTTCAAG	GAAACGAAACGAAGACCGAA	(CTCA)6	Perfect		M	M	M	Ferguson et al. 2004
pPGPseq3E10	pPGPseq3E10	TCCCAAAAATAACAAACATGGA	ACGCTTTGAGACTCGTCGTT	(TAA)14	Perfect		M	P	M	Ferguson et al. 2004
pPGPseq3B10	pPGPseq3B10	GGTGATGCTCCCCTCTACAA	CCTGCGAAACACAACAGAAA	(GA)16	Perfect		M	M	M	Ferguson et al. 2004
pPGPseq4D4	pPGPseq4D4	CGGCTGTTAGGTAATCAGTTCA	TCAACAGGAATAGCTGCACG	(GA)13	Perfect		M	M	M	Ferguson et al. 2004
pPGPseq3B6	pPGPseq3B6	TGCAGCCGTTTTTATGAATG	AGCAGTTTGCAAAGGAGCAT	(GA)17	Perfect		M	M	M	Ferguson et al. 2004
pPGPseq4G2	pPGPseq4G2	TCAACTTTGGCTGCTTCCTT	TCAACCGTTTTTCACTTCCA	(GA)9	Perfect		M	M	M	Ferguson et al. 2004
pPGPseq6B8	pPGPseq6B8	ATCATCGTCATTGGCTCCAT	GAATCACAAGCAGCAACAGC	(CGG)6	Perfect		M	M	M	Ferguson et al. 2004
pPGPseq7B3	pPGPseq7B3	TCTGTTTTCTCGTTCGAGCTG	ACCCACCTAGCATCATTTGC	(CTT)9	Perfect		P	P	M	Ferguson et al. 2004
pPGPseq7B9	pPGPseq7B9	TGCAGTTTACGATGAGGGTAGT	CAGCTTCTTGGTGTCCTTGA	(CTT)6	Perfect		M	M	M	Ferguson et al. 2004
pPGPseq7H6	pPGPseq7H6	CATCCTCACGGGAGTCAGAT	ATACCTACGCGTTGTGGAGC	(CTT)12	Perfect		M	P	M	Ferguson et al. 2004
pPGPseq7H9	pPGPseq7H9	CACCTCAAATTCAACATTGGC	ATCCATGTTGCCTGGAGAAA	(CTT)7	Perfect		M	M	M	Ferguson et al. 2004
pPGPseq3D9	pPGPseq3D9	TTCACCCGTACAAACCAGTG	CCTCGGCAGATCTGGAGTAA	(GA)19+(GT)9	Compound		M	M	M	Ferguson et al. 2004
pPGPseq3C2	pPGPseq3C2	TCATCGCCGAGATTCTTTTC	CAAGGGAAATTGGTCAAGGA	(GA)9	Perfect		M	M	M	Ferguson et al. 2004
pPGSseq9F1	pPGSseq9F1	GCCTAGTGTGCAAAGGTGCT	CACCTGATGTGTAGTGAGGCA	(AT)34	Perfect		M	M	M	Ferguson et al. 2004
pPGSseq11H1	pPGSseq11H1	TTTGTGTTTAAGAAGGGGTGC	GCGGTCCAACATCCTTTTT	(GA)14	Perfect		P	P	M	Ferguson et al. 2004
pPGSseq12E10	pPGSseq12E10	TGCTTTTAGAGGCTTTGCCA	GAAACTGCAACAGCAACAGAA	(TAA)14	Perfect		P	P	M	Ferguson et al. 2004
pPGSseq13A7	pPGSseq13A7	AATCCGACGCAATGATAAAAA	TCCCCTTATTGTTCCAGCAG	(TAA)10	Perfect		P	P	M	Ferguson et al. 2004
pPGSseq13C8	pPGSseq13C8	GATACAGCATTTTGGGCCTC	AAAGCTCATGAAAGCCGAGA	(GT)11	Perfect		M	M	M	Ferguson et al. 2004
pPGSseq17E3	pPGSseq17E3	TTTCCTTTCAACCCTTCGTG	AATGAGACCAGCCAAAATGC	(CTT)15	Perfect		P	P	M	Ferguson et al. 2004
pPGSseq17H5	pPGSseq17H5	TCGTAAGTTCAACCTCGGCT	AATGGCGTCGTTTGATTCAT	(TTG)6	Perfect		M	M	M	Ferguson et al. 2004
pPGSseq18A5	pPGSseq18A5	TGATTCGATTTACTCATGCACA	GAGGATTCTTGAGCCTCGAC	(AT)12+(TAA)17	Compound		M	M	M	Ferguson et al. 2004
pPGSseq19B12	pPGSseq19B12	CGTCCTTGTCAAGCTGTATTG	CCAATGTGCAACAAAACAAGA	(TAA)19	Perfect		M	M	M	Ferguson et al. 2004
pPGSseq19C3	pPGSseq19C3	TCATCGCCAAACTCTTCTCC	TCGAAGAGTGCATGTTGACC	(GT)17	Perfect		M	P	M	Ferguson et al. 2004
pPGSseq19E9	pPGSseq19E9	ACTGCTTGCTCTCTTCCTCG	TTCCACCTATAAAATCAATGGTGA	(TAA)14	Perfect		P	P	P	Ferguson et al. 2004
pPGSseq19G5	pPGSseq19G5	GGAACTTCTTGTGCCAGACC	CAAACAGAAGATGGTTCGTGA	(TTG)6	Perfect		M	M	M	Ferguson et al. 2004
pPGSseq9B4	pPGSseq9B4	CATTGTTAATGCACCTTTGGAA	GGCAGATTTGGTTATTGCCT	(TTG)7+(TAA)16	Compound		M	M	M	Ferguson et al. 2004
pPGPseq2A6	pPGPseq2A6	GCTTCTTCGTTGTTGCCTTC	TGCCAGTTGTTCATAGCTTCA	(TAA)14	Perfect		M	P	M	Ferguson et al. 2004
pPGPseq1B9	pPGPseq1B9	CGTTCTTTGCCGTTGATTCT	AGCACGCTCGTTCTCTCATT	(GA)19	Perfect		P	P	M	Ferguson et al. 2004
pPGSseq12B6	pPGSseq12B6	GGCAGGCATGCTCAGATATT	AAAGAATGCTTGTGTATATCATCCC	(CTA)6	Perfect		M	M	M	Ferguson et al. 2004
pPGSseq12F7	pPGSseq12F7	TGTCGTTGTAAGACCTCGGA	TTGGTTTCCTTAAGGCTTCG	(TAA)12	Perfect		M	M	M	Ferguson et al. 2004
pPGSseq15E11	pPGSseq15E11	ACATGACAGAGCACAATGGC	TTGCTCAAAGAGAACACCAA	(TTG)7	Perfect		M	M	M	Ferguson et al. 2004
pPGSseq15F12	pPGSseq15F12	AAAGTCAACCGCTCACACTG	AGGGTTAGGATTTTGGGTGG	(GA)21	Perfect		M	M	M	Ferguson et al. 2004
pPGSseq16C6	pPGSseq16C6	TTGCTACTAAGCCGAAAATGAAG	CTTGAAATTAACACATATGCACACA	(GA)18	Perfect		M	M	M	Ferguson et al. 2004
pPGSseq18C5	pPGSseq18C5	GGACAGCCGGATGCTATTTA	ACATGAGTCCCTTTTCCCTT	(TAA)23	Perfect		P	M	M	Ferguson et al. 2004
pPGSseq18G9	pPGSseq18G9	ATATCAGCGCCAATGACTCC	TCGCTCCTGGCACCTATATC	(TAA)20	Perfect		M	M	M	Ferguson et al. 2004
pPGSseq19A5	pPGSseq19A5	ATTCGTCTCCTTCTTTTGGC	TTTTGCTTCCAAATGGCTTC	(TAA)12	Perfect		M	M	M	Ferguson et al. 2004
pPGSseq19F4	pPGSseq19F4	CCCATGATAAATTTGTATATCAAGCA	TCAACCACAGAAGACGACGA	(GA)16	Perfect		M	M	M	Ferguson et al. 2004
pPGPseq8E12	pPGPseq8E12	TCTGTTGAGAACCACCAGCA	GTGCTAGTTGCTTGACGCAC	(TTG)15+(TAA)16	Compound		P	P	M	Ferguson et al. 2004
pPGPseq2B10	pPGPseq2B10	AATGCATGAGCTTCCATCAA	AACCCCATCTTAAAATCTTACCAA	(TAA)16	Perfect		P	M	M	Ferguson et al. 2004
pPGPseq3B8	pPGPseq3B8	GGAGAAAGATCAAACGAGAACA	TTCGAATATCTGACATTTGCTTTT	(TAA)21	Perfect		M	M	M	Ferguson et al. 2004
pPGSseq9H8	pPGSseq9H8	CTGGATACATCGACGCTGAG	GCGGTCCAATACTAACAAAATC	(TAA)20	Perfect		M	M	M	Ferguson et al. 2004
pPGSseq13A10	pPGSseq13A10	AACTCGCTTGTACCGGCTAA	AGGAATAATAACAATACCAACAGCA	(TAA)12	Perfect		M	M	M	Ferguson et al. 2004
pPGSseq14D11	pPGSseq14D11	ACGCTAGTCCCTTTGCTTTG	AAACAATCCTTTCTTTGGATGG	(TAA)27	Perfect		P	M	M	Ferguson et al. 2004
pPGSseq14F4	pPGSseq14F4	ACGTTTAGTTGCTTGCGTGA	TGAATTCAAAGGAAAATGAAAAA	(TAA)7	Perfect		P	P	M	Ferguson et al. 2004
pPGSseq15C12	pPGSseq15C12	ACAATGCAATGACCGTTGTT	TTGTTGCATGAGAACGTGAA	(TAA)28	Perfect		P	P	P	Ferguson et al. 2004
pPGSseq16F1	pPGSseq16F1	TGCTTCCATCAGCTTTTCCT	AAATGAGGGCCTCCAAAGTT	(TAA)25	Perfect		M	M	M	Ferguson et al. 2004
pPGSseq16G8	pPGSseq16G8	CTCAAAAAGCGCTTAGCCAC	CTGCCTACTGCCTACTGCCT	(TAA)19	Perfect		P	P	P	Ferguson et al. 2004
pPGSseq19G7	pPGSseq19G7	ATTCAATTCCTCTCTCCCCC	TCAATCAATCAATCGCAGGA	(GA)22	Perfect		M	P	M	Ferguson et al. 2004
pPGSseq17F6	pPGSseq17F6	CGTCGGATTTATCTGCCAGT	AGTAGGGGCAAGGGTTGATG	(GA)35	Imperfect		P	P	M	Ferguson et al. 2004
pPGPseq2C11	pPGPseq2C11	TGACCTCAATTTTGGGGAAG	GCCACTATTCATCGCGGTA	(TAA)17+(CAC)10	Compound		M	P	P	Ferguson et al. 2004
pPGPseq2A5	pPGPseq2A5	GGGAATAGCGAGATACATGTCAG	CAGGAGAGAAGGATTGTGCC	(TAA)19	Perfect		P	P	M	Ferguson et al. 2004
pPGPseq4A11	pPGPseq4A11	ATTGAAGGCTACACTTGCGG	GAATCACGGGAGGGAAAGAT	(GT)10	Perfect		M	M	M	Ferguson et al. 2004
pPGPseq7G2	pPGPseq7G2	ACTCCCGATGCACTTGAAAT	AACCTCTGTGCACTGTCCCT	(TATC)12	Perfect		P	P	P	Ferguson et al. 2004
pPGPseq3A1	pPGPseq3A1	ATCATTGTGCTGAGGGAAGG	CACCATTTTTCTTTTTCACCG	(TAA)22	Perfect		M	M	M	Ferguson et al. 2004
pPGPseq2G3	pPGPseq2G3	ATTCACAAGGGGACAGTTGC	ATTCAAGCCTGGGAAACAGA	(TAA)8	Perfect		P	P	M	Ferguson et al. 2004
pPGSseq10D4	pPGSseq10D4	ATCCCTGATTAGTGCAACGC	CGTAGGTGGTTTTAGGAGGG	(GA)24	Perfect		P	P	P	Ferguson et al. 2004
pPGSseq11G3	pPGSseq11G3	CCGCGTTGTTAAACCAGAAC	ATGGAGGATGTGAGTGGGAA	(CTT)28	Perfect		P	P	M	Ferguson et al. 2004
pPGSseq11G7	pPGSseq11G7	CATGTCTCCATGAGCATTTCA	TGGATGTGGACAGCATATCG	(TCA)17	Perfect		P	P	M	Ferguson et al. 2004
pPGSseq16F10	pPGSseq16F10	TGGAGGGAAAAACATTTTGG	CCTGGAGGGGTGAGAGGT	(GA)28	Perfect		P	P	M	Ferguson et al. 2004
pPGSseq16H8	pPGSseq16H8	CCGTACCGGTGCCATTAT	CGCCAAAATGAATGCACTA	(TAA)20	Perfect		M	M	M	Ferguson et al. 2004
pPGSseq17E1	pPGSseq17E1	TTCGTTGACGTGAGCGTTAC	TTAGGATTGTTCCAAGGCCA	(TAA)31	Perfect		M	M	M	Ferguson et al. 2004
pPGSseq19H3	pPGSseq19H3	TGGCAGGCAGTAAACATCAG	TTGAGGACGTGATGAACTGG	(TAA)18	Perfect		M	M	M	Ferguson et al. 2004
pPGSseq12D5	pPGSseq12D5	GTGTGGGGAAGTTGGATTTG	GCTCTTTTTCTTTTCTTTTTCTCC	(TAA)14	Perfect		M	M	M	Ferguson et al. 2004
pPGPseq8D9	pPGPseq8D9	TGAGTTTCCCCAAAAGGAGA	CAACAACAATACGGCCAACA	(CTT)13	Perfect		P	P	M	Ferguson et al. 2004
pPGPseq4H11	pPGPseq4H11	ATCACCATCAGAACGATCCC	TTTGTAGCCTTCTGGCGAGT	(GA)26	Perfect		P	P	M	Ferguson et al. 2004
pPGPseq2F5	pPGPseq2F5	TGACCAAAGTGATGAAGGGA	AAGTTGTTTGTACATCTGTCATCG	(TAA)17	Perfect		M	M	P	Ferguson et al. 2004
pPGSseq9E8	pPGSseq9E8	TAATAAAGGTGACGTGGCGA	TTATCATGATTACCACGACCG	(TAA)19	Perfect		M	M	M	Ferguson et al. 2004
pPGSseq11D4	pPGSseq11D4	CCCTTTTTCAAACAACCCAA	GGATTTTGCATTTGTAGTTGATAGC	(AT)27	Perfect		P	P	M	Ferguson et al. 2004
pPGSseq14H6	pPGSseq14H6	GCAACTAGGGTGTATGCCGT	CAACCCTATACACCGAGGGA	(GT)31	Perfect		P	P	M	Ferguson et al. 2004
pPGSseq15D3	pPGSseq15D3	CATGCCATCATCACAACACA	GGAGGAAGCAATGGTTTCAG	(GA)18	Perfect		M	M	P	Ferguson et al. 2004
pPGSseq18G1	pPGSseq18G1	AATAGGTTGTGAAGCACGCA	TTCGGTGGTACTTTTAAGGCA	(TAA)6	Perfect		P	M	M	Ferguson et al. 2004
pPGPseq2E6	pPGPseq2E6	TACAGCATTGCCTTCTGGTG	CCTGGGCTGGGGTATTATTT	(GA)12	Perfect		M	P	M	Ferguson et al. 2004
pPGPseq5D5	pPGPseq5D5	AAAAGAAAGACCTTCCCCGA	GCAGGTAATCTGCCGTGATT	(GA)32	Perfect		P	P	P	Ferguson et al. 2004
pPGSseq18E7	pPGSseq18E7	AACGTGCGTGGAAAGAGTTC	TGAGAGTGGTTTTTGTTGGTG	(TAA)20	Perfect		P	P	P	Ferguson et al. 2004
pPGSseq19D6	pPGSseq19D6	TTTGTTATGCTCACACCCCA	AAAAATGAAGCAATATTTTGTTGTTAG	(TAA)19	Perfect		M	P	M	Ferguson et al. 2004
pPGSseq18C2	pPGSseq18C2	TGAGTTCAACACTCACTTTTGTCA	GGGTACGAATTTGCCTACGA	(AT)19	Perfect		M	P	M	Ferguson et al. 2004
pPGSseq15C10	pPGSseq15C10	ATTCCCATGTCGTCAAGACC	GCGACGGTATTGGCTTTTAG	(TAA)16	Perfect		M	M	M	Ferguson et al. 2004
pPGPseq3A8	pPGPseq3A8	ATACGTGACTTGGGCCAGAC	AGTGAAAAATACACCCAACGAA	(TAA)20	Perfect		P	P	P	Ferguson et al. 2004
pPGPseq2G4	pPGPseq2G4	TTCTTGGTTCCTTTGGCTTC	TGCTCAAGTGTCCTTATTGGTG	(TAA)23	Perfect		P	P	M	Ferguson et al. 2004
pPGSseq12E3	pPGSseq12E3	GACCAAAACAAAATTTGGAACA	CTCACACCAATCAGTCGACAA	(AT)20	Perfect		P	P	P	Ferguson et al. 2004
pPGSseq19D9	pPGSseq19D9	TGTTGCCCACTGTTCTAATCA	TCAAATGGCATAGTCTCCCC	(TAA)18	Perfect		M	M	P	Ferguson et al. 2004
pPGPseq2D12B	pPGPseq2D12B	AAGCTGAACGAACTCAAGGC	TGCAATGGGTACAATGCTAGA	(TAA)6	Perfect		P	P	M	Ferguson et al. 2004
PM1	PM1	TTCATCACCTTCACACAACACA	TGCTTTTACCACACCAAACTT	(CTT)5	Perfect		M	M	M	He et al. 2003
PM2	PM2	GAGGCCTTTACATCCCTGCT	AGCTCTTGCTGTGGCTAGGA	(GAA)(GGA)3(GAA)	Imperfect		M	M	M	He et al. 2003
PM3	PM3	GAAAGAAATTATACACTCCAATTATGC	CGGCATGACAGCTCTATGTT	(GA)14	Perfect		P	P	P	He et al. 2003
PM5	PM5	TGTGAAACCAGATCACTTTCATT	TGATAGTTGATATTGAGGAAAATGG	(GA)20(GAA)2(CTTTTCTCTTT)2	Compound		M	M	P	He et al. 2003
PM8	PM8	ACATGTGCAAGAGGTGGTGA	TCTGACTCAAAAGAAAGTTGAAAGA	(T)6+(CT)4	Compound	NO	-	-	-	He et al. 2003
PM10	PM10	TGCCAATAGAGGTTTATATGGCTAC	CGATGATGACCAAGGCAAC	(CAG)4+(CT)7CC(CT)17	Compound	NO	-	-	-	He et al. 2003
PM12	PM12	GCGAGATTCATCATAGGAGAAGGACTC	TCAGAACTTGTTCTTCTACCAATAAACACC			NO	-	-	-	He et al. 2003
PM14	PM14	TGCCAATAGAGGTTTATATGGCTAC	CGATGATGACCAAGGCAAC	(GA)5(GAA)(GA)4	Imperfect		M	M	M	He et al. 2003
PM15	PM15	CCTTTTCTAACACATTCACACATGA	GGCTCCCTTCGATGATGAC	(GAAA)3(GA)8+(GA)9	Compound		P	M	M	He et al. 2003
PM18	PM18	CGCTGTAGAGTGTAACCGTTTG	AGGTTGCTCTCTCTGGGACA	(AT)3+(GAA)3	Compound		M	M	M	He et al. 2003
PM22	PM22	GTGGCACCCAAACTCAAAAC	ATCAACTACCGTGCCTTTGC	(CT)16	Perfect		M	M	M	He et al. 2003
PM24	PM24	CGGAAGCGGAAGTTATGTTT	CCGAAAGGTATGAGACCCAAT	(GA)4+(GA)15	Imperfect		M	M	M	He et al. 2003
PM31	PM31	TTCGGCATGACAGCTCTAAG	GAAAGAAATTATACACTCCAATTATGC	(CT)15	Perfect		P	P	P	He et al. 2003
PM32	PM32	AGTGTTGGGTGTGAAAGTGG	GGGACTCGGAACAGTGTTTATC	(CT)15	Perfect		P	P	M	He et al. 2003
PM35	PM35	TGTGAAACCAAATCACTTTCATTC	TGGTGAAAAGAAAGGGGAAA	(GA)18(GAA)2	Compound		P	M	P	He et al. 2003
PM36	PM36	ACTCGCCATAGCCAACAAAC	CATTCCCACAACTCCCACAT	(GA)18	Perfect		P	P	P	He et al. 2003
PM37	PM37	GGTGGTGACTGTGGTGGTTT	TTCTATCTCTCTCCCTCTCTCTCTC	(GA)20GG(GA)4	Imperfect	NO	-	-	-	He et al. 2003
PM41	PM41	GCAAATCATAACCCGATCCA	CTCTCTTTCTTGCTTCTTTGGTG	(GA)15	Perfect	NO	-	-	-	He et al. 2003
PM42	PM42	ACGGGCCAAGTGAAGTGAT	TCTTGCTTCTTTGGTGATTAGC	(GA)3GAAA(GA)14	Imperfect		M	M	M	He et al. 2003
PM44	PM44	TTCTCTTTCTTGCTTCTTTGGTG	TCAAAAGCAACGTTCATCTCTC	(CT)8(CTTTCT)2	Compound		M	M	M	He et al. 2003
PM45	PM45	TGAGTTGTGACGGCTTGTGT	GATGCATGTTTAGCACACTTGA	(GA)16	Perfect		M	M	M	He et al. 2003
PM49	PM49	AGTGCATCCCATTGATTTGC	TGTACCAAATATTGGACAAAAAGAA	(CT)7CTTT(CT)6	Imperfect		M	M	M	He et al. 2003
PM50	PM50	CAATTCATGATAGTATTTTATTGGACA	CTTTCTCCTCCCCAATTTGA	(GA)19	Perfect		M	M	M	He et al. 2003
PM65	PM65	GGACGTCTGGCTGCTAGAGA	TCGGCATCAAAACAGTGAGA	(CT)12+(AT)4	Compound		M	M	M	He et al. 2003
PM73	PM73	GGGACTCGGAACAGTGTTTATC	AGTGTTGGGTGTGAAAGTGG	(GA)16	Perfect		P	P	M	He et al. 2003
PM106	PM106	TGCATTGTGCTTGAACTTCC	AGCAAGCAGAGAGCAAAGAGA	(CT)41	Perfect		M	M	M	He et al. 2003
PM112	PM112	GCAACGTTCATATTTCTTTTGTCTT	TCTTTGGTGACTAGCTTGGTGA	(GA)10+(GA)4	Imperfect	NO	-	-	-	He et al. 2003
PM119	PM119	CGGTAAATCCGCTAGCAAAA	GGGTGAGAGACTAAGAGTGAGAGTG	(CTCACT)5	Perfect	NO	-	-	-	He et al. 2003
PM120	PM120	TGTGTGAATGTGGAGGATGAA	ATGGATCCAACGGTTACCAA	(GA)6(GT)5+(GA)6+(GA)6	Compound		M	M	M	He et al. 2003
PM136	PM136	CTTCTTCCCCGTAGGGTAGC	AGCACCCATTGTTACTGCTG	(CT)9+(CT)10(CA)9	Compound	NO	-	-	-	He et al. 2003
PM137	PM137	AACCAATTCAACAAACCCAGT	GAAGATGGATGAAAACGGATG	(GA)20	Perfect		M	M	P	He et al. 2003
PM145	PM145	GCTGTAATTAGGATCATTCCACA	CAACGGTTGGATCGATGA	(CT)12(CA)2(CT)4(CA)9	Compound		M	M	M	He et al. 2003
PM156	PM156	GGAACCCTCTCTCCCTCATC	CATTGAAGCTCGCCTGAGA	(CT)2CA(CT)6AA(CT)3	Imperfect		M	M	M	He et al. 2003
PM159	PM159	TTTCTGTTTGAAATCCACTGC	AACCAAATCACTTTCATTCATTCA	(GAAA)2GGG(GAAA)4(CT)6CC(CT)16		NO	-	-	-	He et al. 2003
PM162	PM162	TATGCTTTTACCACACCAAACTT	ACATTTTCACACAATACAACCCTCT	(GAA)5+(GA)8	Compound	NO	-	-	-	He et al. 2003
PM164	PM164	ATTGGTGAAGCCTGGAG	GGGGTATCATAATCTTGC	(GA)11	Perfect	NO	-	-	-	He et al. 2003
PM170	PM170	GCCCAATGATGGACAGACA	TCAGACTTCTTGCACCATCC	(CT)9+(ATTT)7	Compound		M	M	M	He et al. 2003
PM176	PM176	CACAAACGGCTGGTCAATC	CAAGAGAGAGAGAGAGAGAGAGAGAGA	(CT)38	Perfect	NO	-	-	-	He et al. 2003
PM179	PM179	TGAGTTGTGACGGCTTGTGT	CTGATGCATGTTTAGCACACTT	(GA)15	Perfect		M	M	M	He et al. 2003
PM181	PM181	GATGTCCATCGTGGTCACTG	CGATCTTTCCTCACACAGCA	(CT)5AT(CT)7+(CT)3CAT(CT)7	Imperfect	NO	-	-	-	He et al. 2003
PM183	PM183	TTCTAATGAAAACCGACAAGTTT	CGTGCCAATAGAGTTTTATACGG	(CT)24	Perfect		M	M	P	He et al. 2003
PM188	PM188	GGGCTTCACTGCTTTTGATT	TGCGACTTCTGAGAGGACAA	(GA)8	Perfect		P	P	M	He et al. 2003
PM200	PM200	GCTATGTGGGAAAAATACTGCTT	CAGATGTGTGTGTGTGTGTGTG	(CT)22(CA)16	Compound		M	M	M	He et al. 2003
PM201	PM201	CCTTTATAGAGGACCTTCCCTCTC	GCCTATTTGGTATCGGCTCA	(CT)19	Perfect		M	P	M	He et al. 2003
PM204	PM204	TGGGCCTAAACCCAACCTAT	CCACAAACAGTGCAGCAATC	(GA)20	Perfect		M	P	P	He et al. 2003
PM208	PM208	AGTGCTGGTTTGCAGTTCG	CACACGGTATAGAAGGGAAGAG	(CCT)2(CTT)3(CCT)2	Compound		M	M	M	He et al. 2003
PM209	PM209	CAAGAACATGGGGATGAAGAG	TACGCATTCTTTGTGCGACT	(GA)53	Perfect	NO	-	-	-	He et al. 2003
PM210	PM210	CCGCAGATCTTCTCCTGTGT	CCTCCTCATCCTCTAAACTCTGC	(CT)25	Perfect		M	M	P	He et al. 2003
PM213	PM213	CCCTCTCGTTGAATCACGTC	TTGATCAACCTTTGCCTTACG	(CTT)2(CT)2+(CCT)3	Compound		M	M	M	He et al. 2003
PM225	PM225	CTCTCTCCCCTCGGTTCTCT	TTCCCCAATACCCAGCAATA	(CT)11	Perfect		M	M	M	He et al. 2003
PM228	PM228	CCTCAAGTTACTCTCTTTCTCACTCTC	TTTGATCATTGGAGTCCACAA	(CTCA)3(CT)2	Compound		M	M	M	He et al. 2003
PM230	PM230	GCATTGCTCAATGATGAATAACA	ATCTTCCACACCGCCATTT	(CT)17+(A)13	Compound		M	M	M	He et al. 2003
PM238	PM238	CTCTCCTCTGCTCTGCACTG	ACAAGAACATGGGGATGAAGA	(CT)11	Perfect		P	M	M	He et al. 2003
PM244	PM244	AACCAAATCACTTTCATTCATTCA	AAGCCTTCCATTCTTCCTCA	(GA)74	Perfect	NO	-	-	-	He et al. 2003
PM247	PM247	CATTACACGTCACCTCTCTCTCTC	GTTGATAGCCATGCTGGAACT	(CT)13(CA)14	Compound		M	M	M	He et al. 2003
PM293	PM293	TCGACGGTGCAAGTCAATAA	AACCAAATCACTTTCATTCATTCA	(CT)21	Perfect	NO	-	-	-	He et al. 2003
PM296	PM296	CTGGAAATGGAGGGAAGAGA	TGAATGGATAGATGAGTGACACG	(GGAGA)4(GA)3	Compound		M	M	M	He et al. 2003
PMc297	PMc297	ATGCACCTGCAAGTGAAGAG	TCAAGGATGCAGCAAGACAC	(AAT)4CAT(AAT)2	Imperfect		P	M	M	He et al. 2003
PM305	PM305	GCGCTGGAACACAGTAAGAG	GGCAGAAAGGAAAGTTGCAG	(GAGTAG)3	Perfect		M	M	M	He et al. 2003
PM325	PM325	CCTAACAAGGACGGGTGAAC	CAGAGGCCTCACTTTCCTTC	(GA)21	Perfect		M	M	M	He et al. 2003
PM343	PM343	AGAAACGAGGAGCTCGACAA	GCTCATTTGATGGAATGAGAG	(CT)22	Perfect		M	M	M	He et al. 2003
PM346	PM346	AAAGGCGCACTCGATTCTAA	CGCACAGAAACATCAAGCAT	(GGC)5	Perfect		M	M	M	He et al. 2003
PMc348	PMc348	TGCCTGTAAGTGTGGACCAA	ACTCCAAAACGGGGAGTGTT	(AAT)6	Perfect		P	M	M	He et al. 2003
PM350	PM350	CACATTTTCCCAGATCAGCA	GGTGGCAAAGAACTTATTGAGG	(CA)8(GA)25	Compound		M	M	M	He et al. 2003
PM375	PM375	CGGCAACAGTTTTGATGGTT	GAAAAATATGCCGCCGTTG	(CT)10	Perfect		P	M	M	He et al. 2003
PM377	PM377	ACGCTCACATGTTTGCTTTG	GCTCGATTTGATTTGGGTGA	(GA)21	Perfect		M	M	P	He et al. 2003
PM384	PM384	GGCGTGCCAATAGAGGTTTA	TGAAAACCAACAAGTTTAGTCTCTCT	(GA)27	Perfect		P	P	P	He et al. 2003
PM434	PM434	TTCGGCTGACAGCTCTAAG	GAAAGAAATTATACACTCCAATTATGC	(CT)14	Perfect		M	M	P	He et al. 2003
PM671	PM671	GAGGGAGCACAAATGAGGAA	CCTCACCAACCCTCATTCTC	(GGC)12	Perfect		M	M	P	He et al. 2003
PMc465	PMc465	CCAGCGTCTTCAGCTTTTTC	GGCTGGGTAGAGAGAGAAACG				M	M	M	He et al. 2003
PMc468	PMc468	TCAAGCCATAATATGTTCCACA	AAAACAACCCAAGCACCTCT	(AT)33	Perfect		M	P	M	He et al. 2003
PMc660	PMc660	ACAGCAACAAAGCGTGTGAG	GCCTCCCTATGTGCCAGTAA	(GCA)6+(CAA)3	Compound		M	M	P	He et al. 2003	GenBank Accession Number
Ap14	Ap14	GCAACGCATACAGCTATGAGG	TGAGAGTGTGAGAGTGTGAGAGAG	(ACTC)11(ACTC)11	Compound		M	M	M	Palmieri et al. 2002	DX511190
Ap22	Ap22	ACTGCACGTCCTCTCTCCTC	TGCATCTTCACCAGCCTACA	(AG)14(GGA)4(GA)9	Compound	NO	-	-	-	Palmieri et al. 2005	DX511218
Ap23	Ap23	TGCTCCCAACTGCTACCAA	TGAGCAAGAAGAACGAACGA	(AG)22	Perfect	NO	-	-	-	Palmieri et al. 2005	DX511282
Ap33	Ap33	CAGCCTAGAGCCGAAAACAC	GATGGCATGGCTGTCAGTAA	(CT)36	Perfect		M	M	M	Palmieri et al. 2005	DX511305
Ap40	Ap40	CTGTTTGATCGCCGCTATG	GTCAAGTGCTTCCTCCGATG	(TC)17	Perfect		M	M	M	Palmieri et al. 2002	DX511395
Ap46	Ap46	GAAATCACCGATCCCACTTT	CCATGATTTCATTCGCAAAC	(AG)22	Perfect	NO	-	-	-	Palmieri et al. 2002	DX511449
Ap48	Ap48	ACCGATCCCACTTTTCCAC	CCAAGAATGGCGATTGATTC	(AG)18	Perfect	NO	-	-	-	Palmieri et al. 2005	DX511610
Ap152	Ap152	AGAGGATGCAGCGGAGTAGA	CTGGCCAATTCCTATGATCG	(TC)24	Perfect		M	M	M	Palmieri et al. 2002	DX511738
Ap154	Ap154	TGTCCAAATCACCTGAGACG	GGAACGGAGATGACAGAAGG	(CT)18	Perfect		M	M	M	Palmieri et al. 2005	DX514046
Ap158	Ap158	GTCTGCAGAGGAGCCAACAT	TCTTCCTCTCCTCGCGTTC	(AG)29	Perfect	NO	-	-	-	Palmieri et al. 2005	DX514055
Ap161	Ap161	ACCGTCCTCTTCCTCTCCTC	CCCTCTCCAAATGGACACAT	(GT)32	Perfect	NO	-	-	-	Palmieri et al. 2005	DX514093
Ap166	Ap166	CGGCAGTCAACGAAGCTAT	TCGCCAAAGGTTAGATTGC	(CT)14	Perfect	NO	-	-	-	Palmieri et al. 2002	DX514187
Ap172	Ap172	TGCATCTTCACCAGCCTACA	ACTGCACGTCCTCTCTCCTC	(AG)14	Perfect		M	M	M	Palmieri et al. 2005	DX514254
Ap175	Ap175	CCAATAGGCTAATTCAGAAGG	GCCTTATTTTGCGACTGAGG	(AG)22	Perfect		M	M	P	Palmieri et al. 2002	DX514344
Ap176	Ap176	CCAACACAGGGCTTACCAAG	TCACCGATCCCACTTTTCC	(AG)18	Perfect		M	M	M	Palmieri et al. 2002	DX514345
Ap183	Ap183	CATCGTGTGGAGACGAAGGT	GAACCAACAGAGAGCGGATG	(GA)23	Perfect	NO	-	-	-	Palmieri et al. 2005	DX514379
Ap187	Ap187	TTCGTCATCGTCGTCGTTC	GTGGTGATGATGACGCAGAA	(AG)24	Perfect	NO	-	-	-	Palmieri et al. 2005	DX514445
AP196	Ap196	CGCAAGCTCCTTCTTTCTTG	GCGACGTAAGAAGCTCCAAC	(AG)22	Perfect	NO	-	-	-	Palmieri et al. 2005	DX514493
GA1		GCGTGAAATGAGTGTTGTGAG	CATAGCCACCATAGACACCAAA	(AT)21	Perfect		P	P	M	Budiman et al. 2006	DX514496
GA2		GTGTCCTGTGGTGTCCAAATTA	TGCATACCGGAGAAATTCAAG	(CAC)5+(CAA)6	Compound		M	M	P	Budiman et al. 2006	DX514509
GA4		CTCACCAAGGAATGGTTGAGA	CGCCAAAATGCATATAAGAGC	(AATG)5	Perfect		M	M	M	Budiman et al. 2006	DX514517
GA5		AAACTTGGACGTTGGCTTTGT	TTGATCCAGAACCTGAAAGGA	(ATT)6	Perfect		M	M	M	Budiman et al. 2006	DX514526
GA6		CCTCTTCTTGATTTCGTGCTG	GAAACATACATTCCTCTTGCATCA	(TTA)6	Perfect		M	M	M	Budiman et al. 2006	DX514692
GA8		TGAAGGGAGGAAGAGACGAAT	CCTCTGTGCGACATGACTCTAA	(GA)19	Perfect		P	P	M	Budiman et al. 2006	DX514698
GA12		AAACGAGAAGCGTTGAGTTAGC	CGTTGAAGAAGAAGCTCGAAA	(CGC)7	Perfect		M	M	M	Budiman et al. 2006	DX514723
GA14		TGAAGTCACCAAGCATTCTCC	TGATCCAGAACCTGAAAGGAC	(ATT)6	Perfect		M	M	M	Budiman et al. 2006	DX514725
GA19		ACCAACGATGCTGCTGATAAC	ATCCTCAACCCATGCTTTCTT	(AT)9	Perfect		M	M	M	Budiman et al. 2006	DX514818
GA20		ACACCCATAACACACCACAAGT	ACCGAAGCACAGAGAAGACAA	(ACAT)5	Perfect		M	M	P	Budiman et al. 2006	DX514864
GA21		CAGGATGAACAGGCACAGAAT	ATGAACAATTGCGATTTGGAC	(TAT)16	Perfect		P	M	M	Budiman et al. 2006	DX514897
GA24		AACGAAATATTTTGAGAAAGGAT	AGCATTAGCAACTCTAAGCTCAT	(TAT)22	Perfect		P	P	M	Budiman et al. 2006	DX514917
GA26		CCTCACTTCTTTTTGCATGGT	TGGAAAGGAAATGATTTGGTG	(AT)15	Perfect		P	P	P	Budiman et al. 2006	DX514933
GA27		CATCCAAAGCCAAAGTTCACA	GCTTAGCTTGCTTTGATTAGGG	(GA)31	Perfect		M	M	M	Budiman et al. 2006	DX514985
GA28		AGATGGTGGTGTAGGAGTTGTGT	TGGCCGTTGGATATTTATTTG	(TC)9	Perfect		M	M	M	Budiman et al. 2006	DX515017
GA29		CTTTTCCCAGATGCATTTTGA	CCCAAATTGAGATTGACCAAA	(AATA)8	Perfect		M	M	M	Budiman et al. 2006	DX515121
GA30		CAAGAGGGACGGATAATAGCA	GACGCAAGGAAATGAGCATAC	(TTA)6	Perfect		M	M	M	Budiman et al. 2006	DX515131
GA32		CAGCAATTCAGCAAACTAATGAA	TCCTCCCACGTCCTTTTATTT	(ATA)11	Perfect		M	M	M	Budiman et al. 2006	DX515157
GA33		CAAGTGATAGCACGCTGTTTG	TTAAGTCCCATGCCTGTCTTG	(AT)13	Perfect		M	M	M	Budiman et al. 2006	DX515160
GA34		TTCAATCATTTCACGTGTCAATC	AGTGCTAGGAGCCAGCAATTT	(TC)5(TA)9	Compound		P	M	M	Budiman et al. 2006	DX507857
GA35		CAAAGTTTGCAGTGATTTTGTTG	AAATTTTCAGGTAAATCATTCTT	(AAT)18	Perfect		P	P	P	Budiman et al. 2006	DX507915
GA37		CCTCACAAAGGCTAAAGAGGAA	TATACCATCCCTGCCACAGAA	(AT)26	Perfect		M	M	M	Budiman et al. 2006	DX507921
GA42		TTGTGCGAAGGGTAAGATAGAAA	TCCTGTGCTTGAATCTGGAAT	(TC)11	Perfect		M	M	M	Budiman et al. 2006	DX507927
GA43		GGCCAGAACAAATCGGTTATT	TTGTTCAAGATTTAGTCACTCAACATA	(AAT)6	Perfect		M	M	M	Budiman et al. 2006	DX508003
GA44		TGACTTTAATTTTGAGCTTCCTATAA	TTTTCTGTCCATAATTATATCGTATTT	(AT)10	Perfect	NO	-	-	-	Budiman et al. 2006	DX508204
GA45		AGCACATTGGCGAGATCACTA	AGCAAACTGGAGAGAAGCACA	(GGC)7	Perfect		M	M	M	Budiman et al. 2006	DX508326
GA47		TAGGTGCCTTTGCTTCTCTTG	CCATCTCTTGTCTTTGTTCATGG	(TGTA)5	Perfect	NO	-	-	-	Budiman et al. 2006	DX508347
GA48		AATGGCACTGTGAAGGACAAC	TTCCGGTTATGGAGCATCTAC	(AATG)5	Perfect		M	M	M	Budiman et al. 2006	DX508398
GA49		ACGTTTCCCCAATAAGACCAC	TGGACACCTTATCGGCTTATC	(AT)20	Perfect	NO	-	-	-	Budiman et al. 2006	DX508693
GA50		CGAAATCGCATATATCCTCGA	TAACAATAGCCACGGACTCGA	(TGT)6	Perfect		M	M	M	Budiman et al. 2006	DX508758
GA51		AGGAAGTGGCTTCAAGGGTAT	CTGTCTCCTGAAAGTTGGGTTT	(TATC)8	Perfect		M	M	M	Budiman et al. 2006	DX508765
GA53		TCTATGTTCCCGGTGTACGTT	TAATGCCTCACTTGGAGTTGG	(TGT)6	Perfect		M	M	M	Budiman et al. 2006	DX508884
GA54		GCCATCAGGAGAAGAACTTGA	TGCTGAGAGAGAGAGCAATGAG	(GGA)6+(GAAG)5	Compound		M	M	M	Budiman et al. 2006	DX508927
GA56		TTTGGTCTCTCTCCTCCATCA	TTTCCAGCATCAATAGCAACC	(TC)11+(CT)7	Compound	NO	-	-	-	Budiman et al. 2006	DX512002
GA57		ATCGTCCTCGCAGGTTCTTA	CTTGATTTGGTAATGGGCTGA	(AT)29	Perfect		P	P	M	Budiman et al. 2006	DX512035
GA58		AAATTCACATTCATCTAACCATTTCA	GAGTGCTAGAGGCAGCAACTTT	(AAT)5	Perfect		M	M	M	Budiman et al. 2006	DX512194
GA59		CCCTCTGCTCCATATTCATCA	GGTAGTGGTGGTGCATGTTTT	(CCA)7+(ACC)4	Compound		M	M	M	Budiman et al. 2006	DX512271
GA60		GAGGAAGAGCAAGCCAAGAAT	CTCGCACCAATTACACAAACC	(CGG)6	Perfect		M	M	M	Budiman et al. 2006	DX512414
GA61		CTACCTTCGGCATGGTGATT	TCGAGCCCTTCTTTGACTCT	(TGT)9	Perfect		M	M	M	Budiman et al. 2006	DX512441
GA62		TCCAAAATACACATTCTCATGG	CTACACGCAAAAAGCTCAGAA	(AG)26	Perfect		M	M	M	Budiman et al. 2006	DX512462
GA64		GAGTGGTCTTTTGGTCTGTGC	TGTTTGGACTTTGCATGTTTTC	(ATTA)7	Perfect	NO	-	-	-	Budiman et al. 2006	DX512922
GA65		TTGCATGTTAGTCCCACCACT	CCGCACTCGTTTGGAAATTA	(GA)9	Perfect		M	M	M	Budiman et al. 2006	DX513012
GA68		GAAGACTATTGCACCCTCCAA	CGGCACTGAATAGAGCAATGT	(CT)10+(CA)7	Compound		M	M	M	Budiman et al. 2006	DX513795
GA71		GCCACAACAATAACAACACCA	GGCATAATCGAACAAATGCAG	(CAC)8	Perfect		M	M	M	Budiman et al. 2006	DX513812
GA72		ACTTTGGTGGCTTTCCTTCAT	TCTCTGTGCCCTCTTTCTTCA	(ATA)36	Perfect		P	P	M	Budiman et al. 2006	DX513856
GA73		GCAACACCATTAACGATCACC	TCCACGTTCCTTCTTCCCTAA	(TTA)8	Perfect		M	M	M	Budiman et al. 2006	DX513942
GA79		CGCAATGAGAAATTCAACAGC	TGATAATTCTTCCGCGATTGT	(AGAA)9	Perfect		P	M	M	Budiman et al. 2006	DX515321
GA80		TGAAAGTAACTCGTTTACAGTTTGAAG	TCACTAAACATGTGGGTAACTAAGAAA	(TG)14	Perfect		M	M	M	Budiman et al. 2006	DX515409
GA81		AAGGAACGGCGTAATAGCATC	TATCTAACCCTAGCCGCCATT	(TTTC)5	Perfect		M	M	M	Budiman et al. 2006	DX515570
GA84		TTGCAGAACACTCCAACATCC	TTTAGGTGGTGGCGGTGAAT	(GCC)8	Perfect		M	M	M	Budiman et al. 2006	DX515619
GA85		GCATATTGCATGGTAACGAAG	GGGGATGTGTATTAATTTACTTGA	(TA)10	Perfect		M	M	M	Budiman et al. 2006	DX515880
GA87		CTTCACCTCCAAAATCAACCA	ACCGCTGACATTTGATTGTTC	(CCA)6	Perfect		P	P	M	Budiman et al. 2006	DX515900
GA88		ATTTGAACGGCAGAGAGCATA	TCATTCCCTCCCTCACATCTT	(ACC)6	Perfect		M	M	M	Budiman et al. 2006	DX515903
GA91		TGAACTTTGGGAGTGTATATGACC	CCCACACCCCCTAAATTATGT	(TTA)10	Perfect		M	M	M	Budiman et al. 2006	DX515986
GA96		ACCAAGTCAAATGTTGCCCTA	CGTTCTTCCTCTGTTCCTTCA	(TA)19	Perfect		M	M	M	Budiman et al. 2006	DX516011
GA99		AAAATGCCCCTATCCCTTCTT	TGATTTTCTGAGTTTGGCAGTG	(CCA)6	Perfect		M	M	M	Budiman et al. 2006	DX516063
GA101		TGAAATGATGCAACCACACAT	AAGGGAAAGTAAAACCATGCAA	(TA)16	Perfect		M	M	M	Budiman et al. 2006	DX516119
GA102		AGAGTCTCGTGCTAATAACGTGT	TGGATAACCCATTTTCTATGTTG	(AT)24	Perfect		M	M	M	Budiman et al. 2006	DX516137
GA108		TGGATGCTGTAAGGAATGGAC	TTATCGAGCTTGCCTCAGAAA	(ATT)6	Perfect		M	M	M	Budiman et al. 2006	DX516215
GA110		GGAGAACCAGTGACGTGACATA	GGATTAATTCTGATACCATGAAAGG	(CT)11	Perfect		P	P	M	Budiman et al. 2006	DX516252
GA119		CGATGCTCTCTTCCTTCCTCT	CCGCTACTCCCTAACTCAAGC	(TTTC)5	Perfect		M	M	M	Budiman et al. 2006	DX516350
GA120		CTAACCCTAGCCGCCATACC	GTTGATGGCTTCACGGTGAG	(AAAG)6+(GA)9	Compound		M	M	M	Budiman et al. 2006	DX516432
GA122		CCCATCTCAAGTGTAAAAGTGCT	CCTCCCCACCCTTAAACAATA	(TA)9	Perfect		M	M	M	Budiman et al. 2006	DX516592
GA124		GCGGAAACAGAAACAAATCAA	GCCGTTACATACCAGAGGAAA	(CT)9	Perfect		M	M	M	Budiman et al. 2006	DX516642
GA127		GGCGCAGAAGTTACGAAGAGT	TTTCATTCAATAACGTACATCCAT	(TA)23	Perfect		M	M	M	Budiman et al. 2006	DX516680
GA131		ATGTCCTTGCCTTGTTTCGTT	TAGTTGGCGGTATGGCTTAGA	(GT)7+(GA)10+(GT)7	Compound		P	P	P	Budiman et al. 2006	DX516729
GA133		GGTGTTATGTATAGCCACCAG	AAATAGTATGGACCAGAAATAATAAG	(ATA)20	Perfect		M	M	M	Budiman et al. 2006	DX516788
GA135		CAGAAGCTGAAGTTGAACCAGA	CACCTTGTTTCGTCGTTTGTT	(ATC)6	Perfect		M	M	M	Budiman et al. 2006	DX516814
GA138		TCCAGTGAGGGTTAATAGCTCAA	AGAGTGAAGGTAGAATGGTGGAA	(TA)16	Perfect	NO	-	-	-	Budiman et al. 2006	DX517092
GA140		TTAGGCTGGTGGAAAGTGATG	CAAATAAAACAATGAATTGATAATCG	(TAA)6	Perfect		M	M	M	Budiman et al. 2006	DX517187
GA141		AACATCTCTCTCCCACCCAAT	CAGGGATCTCTTGATTTGCAG	(TCT)6	Perfect	NO	-	-	-	Budiman et al. 2006	DX517272
GA145		TCTCACTTCCATCGTTGCTCT	AAGCGTGGCGTTACAAGTATG	(ATG)7	Perfect		M	M	M	Budiman et al. 2006	DX517327
GA146		GGCTTAAACTCCGCAAGCTAC	TCACACGAAACTAACGCACAA	(AT)23	Perfect	NO	-	-	-	Budiman et al. 2006	DX509824
GA147		CTCAGCATAGCAACACACACG	GGCTTCTCCTTCCCAGTCCT	(GA)12	Perfect		M	M	M	Budiman et al. 2006	DX509886
GA150		TCCACAATGTGTAGTTCAAGCA	TGGTGACCATTTCAAACTCTTG	(AT)12	Perfect	NO	-	-	-	Budiman et al. 2006	DX509899
GA151		ATCAATGCACATGGGACAAA	GGGCTGAGGTAAAGGTAAGCA	(TA)34	Perfect	NO	-	-	-	Budiman et al. 2006	DX509961
GA155		ATCGTGCAGAGGAATAGCAGA	GCGTAGTTAATTTGCGAGGTG	(TA)31	Perfect	NO	-	-	-	Budiman et al. 2006	DX509992
GA156		CTACTCCCTCTGCTGCTTCCT	TAGGGTTTCGTTGAGGAGGTT	(CT)26	Perfect		P	P	M	Budiman et al. 2006	DX510089
GA160		TCTTTATCCCGATGAATGAAA	CTCCCACAAACACAAACACAC	(GA)22	Perfect		M	M	M	Budiman et al. 2006	DX511001
GA161		TGAGGCCGTCTTGTTTAGAGA	CCTCTTCCATCACCGTTCATA	(GA)35	Perfect		P	P	M	Budiman et al. 2006
GA163		ATGTATAGTGGCGGATCCAAT	TTTTGAAGTATTCTCTTTTTCAACA	(TA)12	Perfect	NO	-	-	-	Budiman et al. 2006
GA165		ATTTGTGCCCTACCACCTTCT	TCCCTCCTAGAGGTTGACTTGA	(TA)11+(GA)28	Compound		M	M	M	Budiman et al. 2006
GA166		TGGTCGCAGATAGTATTTCTCCT	TGGAATTTGAATCGCACTCTT	(ATA)19	Perfect		M	M	M	Budiman et al. 2006
GA167		CCTTAGATGGCAACATTGGAA	ACCTAAACCCTAACACCCACAC	(CTTT)5	Perfect		M	M	M	Budiman et al. 2006
GA168		CTTGAATGGTTCTACGCTTCG	GATTATCTTCGTTCATTTCCATCA	(TGA)6	Perfect		M	M	M	Budiman et al. 2006
GA169		CTCCTTAACAATAAATCGAGTGATGA	CAACCCATTTGCCACCTCTAT	(AT)30	Perfect		P	P	P	Budiman et al. 2006
GA172		CATACCGACAGATTTTGAACTCG	GTTACTGTTGCTGCCACCATT	(AAT)14	Perfect		M	M	M	Budiman et al. 2006
GA174		AGCTTTCCTGATTTGCCACTT	GCCAAACAAGTTTAGAACAATCC	(CT)9	Perfect	NO	-	-	-	Budiman et al. 2006
GA175		CATCCAACACTTCCAAATACCA	GGTAAGCATGAAGAACGCAAA	(TTAG)5	Perfect	NO	-	-	-	Budiman et al. 2006
GA177		GATAGGGCCCATAACATGTCC	TGAGGGTTGAGCTGAAGAGAA	(TCT)6	Perfect		M	M	M	Budiman et al. 2006
GA194		TTGGGGTTTTGAGAGTGAGAA	CCTTGACCTTCCTTTGCCTTA	(AAAT)5	Perfect		M	M	M	Budiman et al. 2006
GA195		AAACATGCTCCTGCCTCTCT	TCAGAGTACAATCATGCAATCAAA	(TCC)5	Perfect		M	M	M	Budiman et al. 2006
GA196		GTCTGAGGACATGACAGAACCA	CGTACCACTCTCCACCATGC	(CGA)6	Perfect		M	M	M	Budiman et al. 2006
GA197		TGGAAGAAAATGGAAGGAACA	GGGGATTCCAATCATTCACAT	(AGA)6	Perfect		M	M	M	Budiman et al. 2006
GA198		ACTGGCATTATGGTAGTAGGATAACA	CATTGCGCTGCACAACTTAC	(AAGA)5+(GA)5	Compound		M	M	M	Budiman et al. 2006
GA199		TGCTTTGTTTATGTACCTCTTGGA	CAATCTGTCCCTCAGGCTTTA	(ATT)19	Perfect		M	M	M	Budiman et al. 2006
GA217		ACAGACAGCGCAGATTAGAGG	AAGGAACATTAAACCTGGATCG	(CT)9	Perfect		M	M	M	Budiman et al. 2006
EM-1	EM-1	AAGAAGCAAGAAGGAGCACAA	GATAGTAATAAGGAGATCGAGCAA	(AAAT)5	Perfect		M	M	M	Guo et al. 2008
EM-2	EM-2	CGCCTTCCGATTTCCTGT	GCCTTTGTCCCTGCCTTG	(GGT)6	Perfect		M	M	M	Guo et al. 2008
EM-3	EM-3	GATAGGCACCACAAAGACCG	AGATTGATTGGACCACCCAC	(GA)7	Perfect		M	M	M	Guo et al. 2008
EM-4	EM-4	ATTCTTATCCGCCACTCTTG	GCATCAGGAGGATTGAGTTG	(ATG)7	Perfect		M	M	M	Guo et al. 2008
EM-5	EM-5	TCATTCCTAAGCCATTCACCAA	CTCTAGGAGGCTTCATTGTTGA	(TCA)7	Perfect		M	M	M	Guo et al. 2008
EM-6	EM-6	TCACGACTTGGAGGAGAAAC	ACAACCCAGAACTCACGAAA	(TGA)7	Perfect		M	M	M	Guo et al. 2008
EM-7	EM-7	TGCTGCCGATAGCTTTGTC	AGGCTCCTCGTGATTCTGG	(CCA)6	Perfect	NO	-	-	-	Guo et al. 2008
EM-8	EM-8	GTCCTTGCCACAGGGTCAGC	TCCCAACCCAGCTTCAAATC	(AG)7	Perfect		M	M	M	Guo et al. 2008
EM-9	EM-9	TCAAGAAAGCCTGTGGAAAT	GCTGTGACTCAGATGGGTTG	(AAT)6	Perfect		M	M	M	Guo et al. 2008
EM-10	EM-10	CTCTACTCTGTCCCTCCAATA	ACTTTCACCATTATTGCCACC	(AAG)6+(CAT)5	Compound		M	M	M	Guo et al. 2008
EM-11	EM-11	TTTGGTGATGTCTCAAGGCTAT	CTGAGCATTGGGTATCTTTGAC	(CTT)8	Perfect		M	M	M	Guo et al. 2008
EM-12	EM-12	GGAGACCAAAGGGAGCATA	GAGACGAGTTGTTGTTACCG	(ATG)6	Perfect		M	M	M	Guo et al. 2008
EM-13	EM-13	GACGCATCTTCAGTCAACACTC	CTCACCCTAACACCAGAAATAGAA	(CCA)6	Perfect		M	M	M	Guo et al. 2008
EM-14	EM-14	GGGGTCCTCAGGTGAAAGA	TGTCCCACAAACCGAGATTA	(GAA)6	Perfect		M	M	M	Guo et al. 2008
EM-15	EM-15	AAACTACGACGAAGATGGTGC	GCATTCGTATTCGCACTCG	(GGC)6	Perfect		M	M	M	Guo et al. 2008
EM-16	EM-16	GTAATCCATTCTTCCGCTTCT	CCGCCATCACTATTCAACTAA	(TC)5+(ACC)6	Compound		M	M	M	Guo et al. 2008
EM-17	EM-17	CGGCATTGTCTGTATCCACT	GAACTCTTCCAAGTCGTCCA	(TG)9	Perfect	NO	-	-	-	Guo et al. 2008
EM-18	EM-18	GAGGAGGAATCTTGCTTCGA	ACAATGGTGCTGTTCGTCTT	(AAG)8	Perfect		M	M	M	Guo et al. 2008
EM-19	EM-19	CAAACTCAAGGTTGCTCCAT	AGTTCCCTTCACAGCCACAG	(AAG)7	Perfect		M	M	M	Guo et al. 2008
EM-20	EM-20	TCCTCACCGCTCTATTTGTC	GCTCTTCCCTTCTTCACCACTA	(GGA)8	Perfect		M	M	M	Guo et al. 2008
EM-21	EM-21	AGAAGGGCATCACCACCACT	AGTGATAATGGAGCCGAGTG	(GAG)6	Perfect		M	M	M	Guo et al. 2008
EM-22	EM-22	TGAGCGGCTACTCGTATTCC	AAAGAGTGCGAGCGATGAGG	(CT)12	Perfect		M	M	M	Guo et al. 2008
EM-23	EM-23	GCCTCCCTTAAACACCTTCA	ATCCTCGTCCATGTCCAACT	(CCG)8	Perfect		M	M	M	Guo et al. 2008
EM-24	EM-24	GGGTGGAATGAAGAATAAGGA	ATACTCAGCAAAGCAGCAACTA	(AG)7+(GAA)5	Compound		M	M	M	Guo et al. 2008
EM-25	EM-25	ATGCTCTTGCCAAAGTCTAA	CATTACGGGAAACATTGATA	(CT)11	Perfect		M	M	M	Guo et al. 2008
EM-26	EM-26	TACGGAGGAAGGGAACAGAA	CATGTCAGTGCCAATGCTAG	(TCCAGC)5	Perfect		M	M	M	Guo et al. 2008
EM-27	EM-27	GAAACAGAAACAGAGGCAAC	TCTCCTGTTCTTGCTTTTCT	(TC)14	Perfect	NO	-	-	-	Guo et al. 2008
EM-28	EM-28	CTTTGAAGGACCAAGGAGTGT	ATTGCTTTATTGTCCCAAACG	(TTC)18+(CTG)6	Compound		M	M	M	Guo et al. 2008
EM-29	EM-29	TCCTCAACCTCCTCCCCTTT	TCCACATCGGATTTCGCTTC	(GAT)7	Perfect		M	M	M	Guo et al. 2008
EM-30	EM-30	ATGAACCAGGACGAAAAGAG	GGGGGGAGATTAGAGAAGAG	(CT)7	Perfect		P	M	M	Guo et al. 2008
EM-31	EM-31	AAAGTCCCATGAATGCTCTC	AGTAGAAAACACGGTAGCCA	(CTT)10	Perfect		P	P	M	Guo et al. 2008
EM-32	EM-32	TCTCCTTGATGGGTTGACTGA	AAGCAGCTAAAGAAGCAGACATT	(TGG)6	Perfect		M	M	M	Guo et al. 2008
EM-33	EM-33	TTTCCGAAGGAGAATAGTAGTAAC	ACCGAGGTGAGCGTAAGAAT	(CCG)6+(CAG)7	Compound		M	M	M	Guo et al. 2008
EM-34	EM-34	CTTTCCTTTCCAAACGCCTCA	ATGCGGTGGCAGAGGGTTT	(CGAAGA)5	Perfect		M	M	M	Guo et al. 2008
EM-35	EM-35	TAGTGTTGCCGGTGAGTTTG	AGGAAGTTGGAGGAGTGTCG	(CT)6+(CT)6	Imperfect		M	M	M	Guo et al. 2008
EM-36	EM-36	CAGTGACATCACGGCACCTT	TGATGAAGGCGAATGGGTAG	(CAG)6	Perfect		M	M	M	Guo et al. 2008
EM-37	EM-37	GGGCTAAGGAATAAGGAGTGGA	TGAAAGTCTGCAAAGAAGTGCC	(AC)10	Perfect		M	M	M	Guo et al. 2008
EM-38	EM-38	CCACTCCTCCACGGCACCAT	TGGCGACAGAGGCATTCATT	(GGT)7	Perfect		M	M	M	Guo et al. 2008
EM-39	EM-39	CTACGCCTCTGGGTTGTTCT	GGTCGTTGTTCAGTAGGGTAAG	(CAC)6	Perfect		M	M	M	Guo et al. 2008
EM-40	EM-40	GCTTTCTACTATCTTCAGGACCAA	AAGTGCCTCCACATCCAAGT	(GAA)11	Perfect		M	M	M	Guo et al. 2008
EM-41	EM-41	TCGCAGTCTCAGGTTTACAG	CACGATTCACATCCTCCATT	(AAT)6	Perfect		M	M	M	Guo et al. 2008
EM-42	EM-42	TTGCCTTGTTGACTGATGGG	CTCCCTCTGCTACTCACCAAAA	(AG)6+(AG)6	Imperfect		P	M	M	Guo et al. 2008
EM-43	EM-43	CTCGAAACTCAGGGTGGATA	TCCCGTTAGAAACTCTGGTATT	(TTC)7	Perfect	NO	-	-	-	Guo et al. 2008
EM-44	EM-44	CCAATAGCCACTTCTCAAGG	TACTGCTTCTTGCTGGGACA	(ATG)6	Perfect		M	M	M	Guo et al. 2008
EM-45	EM-45	CCCGAACAACAGCAAAGTGA	CACGACGTGTCATCTCCATC	(AG)10+(AG)6	Imperfect		M	M	M	Guo et al. 2008
EM-46	EM-46	CTCTTGCGTCTTAGTGGTCG	TGTTGCTGCTGTTAGTGCTG	(AGG)5+(AAT)5	Compound		M	M	M	Guo et al. 2008
EM-47	EM-47	TCAGAATCAGAGCGACACCT	GGTTAGCCTTCCCTTTCTGT	(TCT)6	Perfect	NO	-	-	-	Guo et al. 2008
EM-48	EM-48	GCTGAAGAACAAAGGAAAGAC	GCCTATCAAGTTCAAGCAAGT	(GAA)7	Perfect		M	M	M	Guo et al. 2008
EM-49	EM-49	GGTTGAAATGGCTTTGACTA	CCATCTACCAGGATAGTATGATTT	(TAT)12	Perfect		M	M	M	Guo et al. 2008
EM-50	EM-50	TCAACAACACCACCACCTTC	CATTGAACTCCATTCCCATA	(TTG)6	Perfect		M	M	M	Guo et al. 2008
EM-51	EM-51	TGTCAATGTTGCCAGGGTTA	TTCATCAAAGTGTCAGGTGC	(TA)14	Perfect	NO	-	-	-	Guo et al. 2008
EM-52	EM-52	TTGGATGTCTCAATGGCTGGTT	AGCTAAGTAAGAGGCACAGAAGCAG	(TC)7+(AT)12	Compound	NO	-	-	-	Guo et al. 2008
EM-53	EM-53	CTGGGAACAGATAGCAACAAA	GTTCCTCCCTCACAACTCATC	(TTC)5+(AAC)6	Compound		M	M	M	Guo et al. 2008
EM-54	EM-54	AAAGGGCACCTGCTAACATC	TTGGGATTTGGTTGTTGAGG	(TCC)6+(CAA)5+(ATG)5	Compound		M	M	M	Guo et al. 2008
EM-55	EM-55	AGAAAGAAAGAGGTGGTTGC	TTTAGGAGGAAGCAGAGCAT	(GA)7	Perfect	NO	-	-	-	Guo et al. 2008
EM-56	EM-56	TGTCTTATTCTGGGTTATGG	ATATGGGCAAAGTAAGTAGC	(ATT)9	Perfect		M	M	M	Guo et al. 2008
EM-57	EM-57	AAAGGGTATGCACCAAGAGC	AAAGGGTATGCACCAAGAGC	(GCA)8	Perfect	NO	-	-	-	Guo et al. 2008
EM-58	EM-58	GGGCTACGACGGAAGGAAGA	AGCGATAGTGGCTGGAACGAA	(GA)6	Perfect		M	M	M	Guo et al. 2008
EM-59	EM-59	ACCATCACTACAGCCATCTC	ATCTTTGACATCACCGTTTC	(CT)23	Perfect		M	M	M	Guo et al. 2008
EM-60	EM-60	TCCACCTCACAACCTCTTCA	CCAGCAGGGACATCATCTAA	(TCT)9	Perfect		M	M	M	Guo et al. 2008
EM-61	EM-61	CCTTCCCGTCCCTCTTCCA	TGGGCTTGCCGTTCTTGTC	(ACC)6	Perfect		M	M	M	Guo et al. 2008
EM-62	EM-62	CTCTGCTACTTGCTGCTTTG	AACCTCTTCTGCTCCTACCA	(GAA)6	Perfect		M	M	M	Guo et al. 2008
EM-63	EM-63	AAGCCTTTGTTGGGAATGTG	GAACCTGGTGGAAGTAGTGG	(GAA)9	Perfect		M	M	M	Guo et al. 2008
EM-64	EM-64	ATCATCGTCATGCGAAAGAA	AATGAGCTTAACCCAGTTGC	(TCT)6	Perfect	NO	-	-	-	Guo et al. 2008
EM-65	EM-65	AGAAGATGAGTTTGGGTTTGAG	TGAGGTAGAGGCTTCTGGATG	(ATA)7	Perfect		M	M	M	Guo et al. 2008
EM-66	EM-66	ACAGGTGGAGTGGTAGAAGAAC	GTAATCTCCTCTTTATTATTCCCAC	(ACA)6	Perfect		M	M	M	Guo et al. 2008
EM-67	EM-67	AAGGATTTGCCACTTGTTTC	AATCATAACTCAGCGAAGCA	(AT)11	Perfect		M	M	M	Guo et al. 2008
EM-68	EM-68	GATGAACTCCATTGCCAGTAA	GTCAACTTATCAGACCCTCCA	(TCA)8	Perfect		M	M	M	Guo et al. 2008
EM-69	EM-69	ATCCACCGTAGCCAGAACCA	GTGGAAGGTTCGGTTGTTGC	(AGA)8	Perfect		M	M	M	Guo et al. 2008
EM-70	EM-70	CACTAGGGACAAAGTGGTTAA	TTATGATGTCAGCTAGGGTCA	(TTAT)5	Perfect		M	M	M	Guo et al. 2008
EM-71	EM-71	CGGTCATAAACAGTACCAACG	GTCATCAACATCAGCCCAAG	(AAG)6	Perfect		M	M	M	Guo et al. 2008
EM-72	EM-72	AGGGAAGATACGGTGGATTA	ATTGCCTACTGCTGCTTCTA	(GAT)7	Perfect		M	M	M	Guo et al. 2008
EM-73	EM-73	ACACCAAGCGAAAGCTGAAT	AAGAACAACCCGTGAGCAGT	(CTT)7	Perfect	NO	-	-	-	Guo et al. 2008
EM-74	EM-74	CGACGGAGACGAAAGACAA	ACAACCTTGAGCGTTCCCT	(AAG)7	Perfect		M	M	M	Guo et al. 2008
EM-75	EM-75	CAAAGACCTCAAACCCAATG	TCTTCAATGGTGTCGGATGT	(CCA)10	Perfect		M	M	M	Guo et al. 2008
EM-76	EM-76	ATCTTCTGTTGTAGGGTTTGA	TATAATAACGACGATCCACCA	(ATT)7	Perfect		M	M	M	Guo et al. 2008
EM-77	EM-77	TCTTCTCAGCGGTTACAACG	CCAAATGCGAGTGATCTTCA	(TCA)5+(CTT)6	Compound		M	M	M	Guo et al. 2008
EM-78	EM-78	CAATCAACATGATGGGAAGG	CCCGCATTTATTTGTTTACG	(AAT)20	Perfect		M	M	M	Guo et al. 2008
EM-79	EM-79	GGCAATGCTTGGAGTATCAG	GAGGGAACCATGACAACAAT	(TGA)6	Perfect		M	M	M	Guo et al. 2008
EM-80	EM-80	AGAAAGGAGGGACGATTAGCA	CGATGATGGCTTTGAGTTGTG	(GA)7	Perfect		M	M	M	Guo et al. 2008
EM-81	EM-81	ATGCTTCGGTTCACCCAATT	CCAATGAAAGGCTCCACAAG	(AAC)9	Perfect		M	M	M	Guo et al. 2008
EM-82	EM-82	TTCATCCTCCTGCTACCATT	GTAGACACGGTCACAAACGA	(TTTC)8	Perfect		M	M	M	Guo et al. 2008
EM-83	EM-83	TAGTGAAAGAAGCATTGGGAGC	ACGCCTTTGAAGTTGTGATTGT	(CT)5+(CAA)9	Compound		M	M	M	Guo et al. 2008
EM-84	EM-84	TGGGAATCGCAAACCCTAAT	GGAGTGCGAGGCTTGTTCTT	(GCC)7	Perfect		M	M	M	Guo et al. 2008
EM-85	EM-85	TCTAAATCATTGCCTGCTTCT	CAGTTCCCTCACTTGCTCCTC	(CT)9+(CT)5	Imperfect	NO	-	-	-	Guo et al. 2008
EM-86	EM-86	ACTAACTTTCTCAGCCGCAAAC	GAATCAAAGAGCAATCCCAGT	(ATG)6	Perfect		M	M	M	Guo et al. 2008
EM-87	EM-87	CATGCTCCTCCAATTTATTACG	CGAGACTTGAGTGCCTTGTTG	(ATA)13	Perfect		P	P	M	Guo et al. 2008
EM-88	EM-88	AGAGCAGCAGCACAACAGAG	ACCCAAGCCAAAGTTCAAGG	(AAT)6	Perfect		P	M	M	Guo et al. 2008
EM-89	EM-89	CCAACAAGATCCGTACCACC	GGGAGCGAGAACTCATAGCA	(TGA)7	Perfect		M	M	M	Guo et al. 2008
EM-90	EM-90	CACCAAATCTCCCACTTCCC	CGGCTATCAAATGGTGCTTC	(TGC)8	Perfect		P	M	M	Guo et al. 2008
EM-91	EM-91	GCACAGCTTCAACCCAACG	CACCCTTCTTCTTCATACCTACA	(GA)7	Perfect		M	M	M	Guo et al. 2008
EM-92	EM-92	GAGAATTGGTGGTGGCTATG	TTCCTCCACAATGTTCTCCA	(TG)5+(TTC)8	Compound		M	M	M	Guo et al. 2008
EM-93	EM-93	GAGGGATAGACAAGGAAGGA	GGTAAAGCCATAAGAGCACA	(AG)16+(AG)36	Imperfect		M	M	M	Guo et al. 2008
EM-94	EM-94	CCTGTAACTGCCTCAAAGCC	TAGCCCTCATCATCACCCTC	(TA)5+(TA)8	Imperfect		M	M	M	Guo et al. 2008
EM-95	EM-95	ATCAGGACTGTGGCTTAGGG	GCACTTGCTGCACAAGGTTA	(ATGT)6	Perfect		M	M	M	Guo et al. 2008
EM-96	EM-96	AAATGGAGGGTCCTTAGTTCTC	TGTAGTTTCGCTCCTTCAGTTT	(TC)13	Perfect		M	M	M	Guo et al. 2008
EM-97	EM-97	ACCTGCTGCATCACCTCATC	GGGTGGGACTGTAATGTGGG	(CAC)8	Perfect		M	M	M	Guo et al. 2008
EM-98	EM-98	TCTCCTTCTGCCTCCAACA	CGGAAAGTTGTGAGGAGGA	(CTT)6	Perfect		M	M	M	Guo et al. 2008
EM-99	EM-99	TATGGCTAGGTGCTGTTTTG	TAAGGGAAAGGAACAACACC	(TCT)6+(TGG)7+(GGT)5	Compound		M	M	M	Guo et al. 2008
EM-100	EM-100	TGATGCGGAAACTGAGATGG	CTCCATCCACGACAAACACC	(TGG)9	Perfect		M	M	M	Guo et al. 2008
EM-101	EM-101	AAGAGGCCAAAGGCTCTGACT	TCATCCACCACCGCACCATAC	(AGA)6	Perfect		M	M	M	Guo et al. 2008
EM-102	EM-102	AACGGAAGAATCTGCTCAGGC	TCCCAGGTTAGGTATGCTACAA	(ATATC)5	Perfect		M	M	M	Guo et al. 2008
EM-103	EM-103	ATGCACCTTCAGTTCCACG	TGCGGGATTATGAGTAGGC	(CAC)6+(CTC)5	Compound		M	M	M	Guo et al. 2008
EM-104	EM-104	AATCCAGGACTGAATGATCTAA	TCTGAACTTCTTGATTCCACC	(TAG)7	Perfect		M	M	M	Guo et al. 2008
EM-105	EM-105	GATGTTGATGGCGAGGAAA	CTGCCACGCATTCCACTTT	(GAT)7	Perfect	NO	-	-	-	Guo et al. 2008
EM-106	EM-106	TTCGTCGTCTCCGTACTACAC	TCATTACTGCTCCTGGCTTT	(CA)8+(TC)20	Compound		M	M	M	Guo et al. 2008
EM-107	EM-107	TGGGAGGGAACAAGAAAGAT	GCAGTAATGGCGGAGAAGAT	(AGA)5+(CAG)5	Compound		M	M	M	Guo et al. 2008
EM-108	EM-108	TCCCAGCACAGAACCAAACC	AGAACGAACGCCAGCGACAC	(AAT)6	Perfect		M	M	M	Guo et al. 2008
EM-109	EM-109	AGAAGGGAGCAGTGATGGAC	TCAGTTGAGACCTCGTTGCT	(TCTTTT)5	Perfect		M	M	M	Guo et al. 2008
EM-110	EM-110	TGCTCTGTTCGCACTTTCTG	TTCCCTCTATCACCTACAACAAAT	(TTA)6+(TTA)5	Imperfect		M	M	M	Guo et al. 2008
EM-111	EM-111	CAGGGTGCTGAGGAAAGGG	TCTCGACCGACACGATGCT	(TCTTT)5	Perfect		M	M	M	Guo et al. 2008
EM-112	EM-112	TGTAAGTAACTGCCGTTGGTG	ATTAGCCTTCTGTTGCTGTCT	(ATC)5+(AAT)8	Perfect		M	M	M	Guo et al. 2008
EM-113	EM-113	GCGAAGTATTATGCAGATGGG	GCTTCACTAGAACAACAGCCAC	(CAC)8	Perfect		M	M	M	Guo et al. 2008
EM-114	EM-114	ATAGAAGCATGTGCCCTCCAC	TCCACGTCCAGATTCATAGCA	(TGA)6	Perfect		M	M	M	Guo et al. 2008
EM-115	EM-115	GAAGAAAGCAGCAACAGCAC	TAAATAACACCAAGCGGAGC	(ATG)6	Perfect		M	M	M	Guo et al. 2008
EM-116	EM-116	TTGATGCTGCTGCCTGAGAT	CAGGGATACTCAAACAAACCATAA	(AAAT)5	Perfect		M	M	M	Guo et al. 2008
EM-117	EM-117	GCCCTCTGTGCCGTTTACTC	TCTTCTTGTTGTTGCCGTTG	(AG)20	Perfect	NO	-	-	-	Guo et al. 2008
EM-118	EM-118	CAACGGCAACAACAAGAAGA	AACACTTGAAACGACGGAGG	(GA)11	Perfect		M	M	M	Guo et al. 2008
EM-119	EM-119	CAGATGACTTAGTTGTTGGCATTA	TCGCCAGTCACATCATCAAC	(AAT)9	Perfect		M	M	M	Guo et al. 2008
EM-120	EM-120	TTTAGCGACCCTGAAACCCA	TGAAGGCATCTTTGTCGTTG	(CTT)6	Perfect		M	M	M	Guo et al. 2008
EM-121	EM-121	TTTTGCAGTGTCAGGGTTAT	ATATGGTCAAATTGGGCTGT	(TC)28	Perfect	NO	-	-	-	Guo et al. 2008
EM-122	EM-122	CACAGCCCAATTTGACCATA	GTTATTGTTACTGGGATTGTGA	(GAT)7	Perfect		M	M	M	Guo et al. 2008
EM-123	EM-123	ACGACACTCCCTCTTCTTCC	CTCCTCCAAGGTCAAATAAGC	(CT)16	Perfect	NO	-	-	-	Guo et al. 2008
EM-124	EM-124	ATCACTCAAGTGTCCGAGGTG	AAGATGGAGGAGGGTTTGG	(ATC)6+(CAA)5+(CAT)5	Compound		M	M	M	Guo et al. 2008
EM-125	EM-125	GAGACAGGGATTACCGTAGGA	GAGACACTGCGAGGTGAGGG	(ATG)6	Perfect		M	M	M	Guo et al. 2008
EM-126	EM-126	CAGCAACAACAGGGAGGAAC	AGGGCAACTCGTACTTAACCAT	(ATATC)5	Perfect		M	M	M	Guo et al. 2008
EM-127	EM-127	GATTTCCGCTGCTGGTG	AACTCATATCTGTTATGCACGAAG	(ATA)7	Perfect		M	M	M	Guo et al. 2008
EM-128	EM-128	GCAGGAGGTTGGGCTTGTT	TGCGGGATTATGAGTAGGC	(CAC)6	Perfect		M	M	M	Guo et al. 2008
EM-129	EM-129	CTTCCACTCTTCGGAAACAA	AGTCATTTGGTTTGGCTGGT	(CTT)10	Perfect		M	M	M	Guo et al. 2008
EM-130	EM-130	TTCTTTGCTTGGTGCTTCCG	ATTTAGGGTGTTTGGCTTCG	(AAT)8	Perfect	NO	-	-	-	Guo et al. 2008
EM-131	EM-131	GTAGACGATCCTCCCTCCG	GTCGGGTAGTGAGAAGAATAAGC	(CAA)6	Perfect	NO	M	M	M	Guo et al. 2008
EM-132	EM-132	GTGAATTTCTGCCATTTGGG	CACCGTTGACTTATTTATCAGGAG	(TA)26	Perfect		M	M	M	Guo et al. 2008
EM-133	EM-133	ATGGTGATGGAAGTTGTAATGT	GCTTTTATGGCGTTGTCTATGT	(AG)52	Perfect	NO	-	-	-	Guo et al. 2008
EM-134	EM-134	AGAAACAACAATAACACCCATCAG	TGCCTCCTTATGTACTGTGCTTC	(AGA)5+(GTG)7	Compound		M	M	M	Guo et al. 2008
EM-135	EM-135	GCCCTATCTCACTGTTTCTCA	CTCAATCTCCTTCAGCCTCTT	(AG)9	Perfect		M	M	M	Guo et al. 2008
EM-136	EM-136	CCCTCCGTGCCGTTTACTCT	TTCCCTCTGATGGGTGTTATTGT	(GA)20	Perfect	NO	-	-	-	Guo et al. 2008
EM-137	EM-137	AAACAACAATAACACCCATCAG	TGCCTCCTTATGTACTGTGCT	(AGA)5+(GTG)7	Compound		M	M	M	Guo et al. 2008
EM-138	EM-138	AGAAACAACAATAACACCCATCAG	TGCCTCCTTATGTACTGTGCT	(AGA)5+(GTG)7	Compound		M	M	M	Guo et al. 2008
EM-139	EM-139	AAGAAGATAAGGTTGAGGAGGAA	CAACAAATGCCAGAACTACAAA	(GAA)6	Perfect		M	M	M	Guo et al. 2008
EM-140	EM-140	TACACGCGGACAGATTTAGC	AAGTCGTTTGAATGTGAGGC	(TAGTAA)8	Perfect		M	M	M	Guo et al. 2008
EM-141	EM-141	AGAACTCAGAACCGAAACGC	TGTGGTGGATCTTGGTAGGC	(GAA)7	Perfect		M	M	M	Guo et al. 2008
EM-142	EM-142	GAACCTTCCAGGACAAACTCG	CGTCTTCCTGCTCGTAATCG	(CAG)6	Perfect		M	M	M	Guo et al. 2008
EM-143	EM-143	TGGATTTGTAGCCCAGTTTC	ACGCCTTTGAAGTTGTGATT	(CAA)9	Perfect		M	M	M	Guo et al. 2008
EM-144	EM-144	AGCAGTAACAGTAGCAGCAGGTT	GTATTCACGCCAGCAAATGA	(TCA)6	Perfect		M	M	M	Guo et al. 2008
EM-145	EM-145	GCTGGCGTGAATACAGTGAT	GCTCATGTAAAGGGAAGAAGAATA	(CAT)5+(TC)10	Compound		M	M	M	Guo et al. 2008
EM-146	EM-146	TATCATTCCCTTCACCCTTAG	GCCGCTATCTCCTCCTCTAT	(CAC)6	Perfect		M	M	M	Guo et al. 2008
EM-147	EM-147	CCTACTGGCGGTGAGGATAAT	TTGGGATTTGGTTGTTGAGG	(ATG)6	Perfect		M	M	M	Guo et al. 2008
EM-148	EM-148	CTAATCTACCCATCACCTAAAGC	AAACAACCCAAGCACCTCTA	(AT)33	Perfect		M	M	M	Guo et al. 2008
EM-149	EM-149	CTGGTAACTGCCGACACGC	CTTGGTCTTCCCGAACTGG	(CCT)6	Perfect		M	M	M	Guo et al. 2008
EM-150	EM-150	CTGAGAACGATGCCTGTAAGT	TAGATACACCCAAGCCAAAGT	(AAT)6	Perfect		M	M	M	Guo et al. 2008
EM-151	EM-151	ACCATTGATGCGGAGGGAC	CCTGCCTTCGCTGTTCCAT	(GAT)8	Perfect		M	M	M	Guo et al. 2008
EM-152	EM-152	GGCGACAAAGACAAGAAGGAA	GCCACCACCATAGCCATACC	(AGC)6	Perfect		M	P	M	Guo et al. 2008
EM-153	EM-153	TGGGCACCTGACAGACAAGA	TACACGCGGACAGATTTAGC	(TTACTA)8	Perfect	NO	-	-	-	Guo et al. 2008
EM-154	EM-154	TGAGTGAGCGAGTGAAACTACAT	AACCTGCTGTAAGGCATCTC	(GA)10	Perfect		M	M	M	Guo et al. 2008
EM-155	EM-155	GCAGATGGATTGAGGCATTG	CACGCGGACAGATTTAGCAG	(TTACTA)8	Perfect		M	M	M	Guo et al. 2008
EM-156	EM-156	GATTACCTTGACGAGGATGAG	CACGCTGAGTTGAGTGAGTT	(GAA)9	Perfect		M	M	M	Guo et al. 2008
EM-157	EM-157	CCTCTACGACCACTACCGC	CACGAACAGGATGCTCCAC	(ATA)6	Perfect		M	M	M	Guo et al. 2008
EM-158	EM-158	GAAGAAAGCAGCAACAGCAC	TAAATAACACCAAGCGGAGC	(ATG)6	Perfect		M	M	M	Guo et al. 2008
EM-159	EM-159	TTGTTACGGAAATTGAAGGACG	TACTGCACAGAAGGAGCCATG	(TGA)6	Perfect		M	M	M	Guo et al. 2008
EM-160	EM-160	CCACCAACTGTGCTACCATTA	AATCCATTTCCACCTCATACAA	(TA)5+(TA)8	Imperfect	NO	-	-	-	Guo et al. 2008
EE-1	EE-1	TCTCCCACCTTCCTTTCCA	GGGTTCGTCGTCAGCCATT	(CT)7	Perfect	NO	-	-	-	Guo et al. 2008
EE-2	EE-2	ACTTGGCATACTCGTGACCT	ATGAATATCGGCATCCTTGT	(TA)7	Perfect		M	M	M	Guo et al. 2008
EE-3	EE-3	TTTCGGTGAATGATGGAGG	ACGCTTCCTATCTGCGACTT	(CAG)5	Perfect		M	M	M	Guo et al. 2008
EE-4	EE-4	GCTGGTCCGAGCACTTTATG	GGATTGCGGAACAAACTTGA	(TCC)5	Perfect		M	M	M	Guo et al. 2008
EE-5	EE-5	CAAATGGGTTCAACAACTTCA	ATCATTGTCCACGTCAGCAT	(ACC)5	Perfect		M	M	M	Guo et al. 2008
EE-6	EE-6	AACTTCCTCCTCCTTCACCA	TTCCGCTTTCATATCATCGT	(CAA)5	Perfect	NO	-	-	-	Guo et al. 2008
EE-7	EE-7	TTGGTATCTTAGGGTTCTTACTTTC	ATCGCAAACCGCTATCCTT	(AGA)5	Perfect	NO	-	-	-	Guo et al. 2008
EE-8	EE-8	CTTCAGCACCATCCCTACCT	TGTTGTAGGTTGAAGGTGGC	(CTC)5	Perfect		M	M	M	Guo et al. 2008
EE-9	EE-9	ACCCTGCCTCAAAGTAATCC	ACACTCTGGACCCTCGTTTG	(CAG)5	Perfect		M	M	M	Guo et al. 2008
EE-10	EE-10	GGCCCGAGACCTCAGCTATT	TGATGCTTCCTTGCGTGTTT	(TGA)5	Perfect		M	M	M	Guo et al. 2008
EE-11	EE-11	GTAATGGACACCTCGACACTC	GATTTGTTCTCAGAGGGTTTG	(CTT)5	Perfect		M	M	M	Guo et al. 2008
EE-12	EE-12	CTTAGATAACCCGAATTGCTT	GAAAGTGAGTTCCTAACCGTAC	(AAC)5	Perfect		M	M	M	Guo et al. 2008
EE-13	EE-13	TGAACCCAAGGGACTAGACAG	TTCACCATTATTGCCACCAG	(CAT)5	Perfect		M	M	M	Guo et al. 2008
EE-14	EE-14	ACTCAGTATCTTAGGGAGGGACA	TTCACCATTATTGCCACCAG	(TC)7	Perfect		M	M	M	Guo et al. 2008
EE-15	EE-15	CGGCCACAACCATTATTCTA	GGAGAATGAAACCCAGAAGG	(CAC)5	Perfect		M	M	M	Guo et al. 2008
EE-16	EE-16	ATGGGACCACGAACATTTGA	GAGCACGTTCAAGCACTCATT	(TGC)5	Perfect		M	P	M	Guo et al. 2008
EE-17	EE-17	ACCACAAATCGCCATAACCA	GTCGTCTACCACCACCTGCA	(TCT)5	Perfect		M	M	M	Guo et al. 2008
EE-18	EE-18	TCATCATCACCAGCATCAAACG	TATTCCAGTCTCGCCGCTTT	(TCT)5	Perfect		M	M	M	Guo et al. 2008
EE-19	EE-19	ACAGCACCAAGGCAAAGAGG	AAATCGGTCCCAGGTCTCGT	(TAT)5	Perfect		M	M	M	Guo et al. 2008
EE-20	EE-20	CTCTTGTAATGGTTATGGCACT	CAAACCTGCTTCAGTTCTATCT	(CTT)5	Perfect		M	M	M	Guo et al. 2008
EE-21	EE-21	GCGTGACTTTAAGCAGTATCTC	ATGCCAACTGATGAAATAGGAC	(ATC)5	Perfect	NO	-	-	-	Guo et al. 2008
EE-22	EE-22	AAGGTAAAGAAGAAGCGGAAAG	TTTCCCACTCCAGAATCACC	(AG)7	Perfect		M	M	M	Guo et al. 2008
EE-23	EE-23	CTCCAGGGTGCTCCAAACG	GCGTCAACACCGCATAGGA	(GAA)5	Perfect		M	M	M	Guo et al. 2008
EE-24	EE-24	GGTTTCTGTGCCACTTTGTT	AGAGTGAACCGATTGAGGC	(CTT)5	Perfect		M	M	M	Guo et al. 2008
EE-25	EE-25	AAGGATAATAAGGTTGGTGGTG	ACTGCTTCTGGAGGTTTGAC	(AAG)5	Perfect		M	M	M	Guo et al. 2008
EE-26	EE-26	GGAAGCGAGGACTATAACCG	GAAGCACTCGGAAAGGGTTA	(ATC)5	Perfect		M	M	M	Guo et al. 2008
EE-27	EE-27	TGTCACATCTTCGAGGAGGC	CATCTTCTCAAACGGCATCA	(ACG)5	Perfect		M	M	M	Guo et al. 2008
EE-28	EE-28	ACAGCAAACGGAGCAACCA	CGAATACCTGAACGGGAAGAA	(ACC)5	Perfect		M	M	M	Guo et al. 2008
EE-29	EE-29	TTGAGGAGGCTGAGAAAGAG	ATCCTCACCAACTTCGCTAT	(GAA)5	Perfect		M	M	M	Guo et al. 2008
EE-30	EE-30	AGGAAAGGAGGCAAAGGGAT	GGAAGTGAAGGAGGGTGGTG	(AG)8	Perfect		M	M	M	Guo et al. 2008
EE-31	EE-31	CAACTGGTCCCAATAATCCC	GCTATGCCTCCTTCTACAAAA	(ACA)5	Perfect		M	M	M	Guo et al. 2008
EE-32	EE-32	AAGAAGAGTAGTAGGTAGCAGGGTT	AAGCTGGTCAAATTATCCTCACT	(AAG)5	Perfect		M	M	M	Guo et al. 2008
EE-33	EE-33	GCCTCATATTGGGCTTGTTT	CAAGGTCCCATTAACTTTGC	(AGA)5	Perfect		M	M	M	Guo et al. 2008
EE-34	EE-34	GAGCAGTAGCCAGCACCACC	TACCCTGTTACTGTCACCTTCTGC	(AAG)5	Perfect		M	M	M	Guo et al. 2008
EE-35	EE-35	GCATTCGCCGTCCTCACT	TGAGAATCGCCGAGAACG	(TCC)5	Perfect		M	M	M	Guo et al. 2008
EE-36	EE-36	AGGACGAGTGCCCTTGCTAC	TTGAGCTTCCATGACGAGCA	(TC)7	Perfect		M	M	M	Guo et al. 2008
EE-37	EE-37	TACATCATTGGCATGGCTAC	TTCTACCAGACCTCCCTTCC	(CTC)5	Perfect		M	M	M	Guo et al. 2008
EE-38	EE-38	CTCCTCTACCTCCTGAATGG	GCAGCAACATAGGCATAAGG	(CTC)5	Perfect		M	M	M	Guo et al. 2008
EE-39	EE-39	AGGCTACCTGGTGTTGGAGT	GATACTCTTCGGTAGGTGGC	(TCT)5	Perfect		M	M	M	Guo et al. 2008
EE-40	EE-40	AAGTATTGCTTTGAGCCTTGTC	TTCTGACCCATTTCAATATCTG	(CAT)5	Perfect		M	M	M	Guo et al. 2008
EE-41	EE-41	GTGCTGCTGTTGATGGAGAT	GTTTGAAGCCGCTGAGAATA	(TGT)5	Perfect	NO	-	-	-	Guo et al. 2008
EE-42	EE-42	AGGATAATTTGTTGAAAGGTGGTAG	CCAAGTTCTAAGCATAGGCACA	(AAG)5	Perfect		M	M	M	Guo et al. 2008
EE-43	EE-43	CTCCCATCCTGACCACCATC	GGGTAGCGGTGAAGACGAAG	(CCA)5	Perfect		M	M	M	Guo et al. 2008
EE-44	EE-44	TCTACTTTCGCCTTCAGCAT	GACTTGACGGCAACAACTGA	(AGC)5	Perfect	NO	-	-	-	Guo et al. 2008
EE-45	EE-45	CTGAAATGGTAAATTGTCCTCCTA	ACTGGATGTGAACCTGGAAAT	(GAT)5	Perfect		M	M	M	Guo et al. 2008
EE-46	EE-46	ACCAACTCACCGACACCACC	CCCATCCACCTGTGAAGAGC	(CTT)5	Perfect		M	M	M	Guo et al. 2008
EE-47	EE-47	ACCTTAGTCAACACCAACCCAA	AGAACCATGCAGCCGAGAAA	(TCG)5	Perfect		M	M	M	Guo et al. 2008
EE-48	EE-48	GCAGGATGCTAATGGAAGAA	GGATTATAGGGAGGGTCAAG	(GAT)5	Perfect		M	M	M	Guo et al. 2008
EE-49	EE-49	AAAGCGGGCTATGCTGAAAC	CAATGCCACTGAGCTTACACCT	(ATT)5	Perfect		M	M	M	Guo et al. 2008
EE-50	EE-50	ATTGGGTCTTGTGAGATTGCC	TTGCACCTTGCTTCCGTTTT	(AAC)5	Perfect		M	M	M	Guo et al. 2008
EE-51	EE-51	GGGAGGTTTGGGATCAACT	GACCTGCTGGTTCGGATAA	(GCA)5	Perfect		M	M	M	Guo et al. 2008
EE-52	EE-52	CGTAGCCCTGAGCCAAGA	TTCCCTCTTCAGTTTCATCTTT	(GAA)5	Perfect		M	M	M	Guo et al. 2008
EE-53	EE-53	ACCGCCTCATAACCTTCG	GGAGGGTTTGGGACGAGA	(CCA)5	Perfect		M	M	M	Guo et al. 2008
EE-54	EE-54	GGGAGCGTAGTGTTGTTTAGTG	CCAGGATGAGCAGGGTTCT	(GCC)5	Perfect		M	M	M	Guo et al. 2008
EE-55	EE-55	ATGTTCACGCTTGTGGGACT	GGCTTCTTGTGATTTGTGGC	(CCT)5	Perfect		M	M	M	Guo et al. 2008
EE-56	EE-56	ATTCTGGTCAATCAACGGTGTC	CAATAACAGTCATCCCTTCTTCC	(GTG)5	Perfect		M	M	M	Guo et al. 2008
EE-57	EE-57	CATCATCTTCTCAGCGGTTAC	CAAAGTTACTACTATTAGGCACCAC	(TCA)5	Perfect		M	M	M	Guo et al. 2008
EE-58	EE-58	CTGTGGAACCCTATTGCTGT	CTTGTCTTCAACTTCGGTGG	(TC)7	Perfect		M	M	M	Guo et al. 2008
EE-59	EE-59	TCCGAGAAGGCTGAAATGTA	AAAGAACTCGGGAAAGGAAT	(GAG)5	Perfect		M	M	M	Guo et al. 2008
EE-60	EE-60	AGGATACATGGCATTGGAAA	GCCTTCTCAGGTGCTATTTT	(TA)7	Perfect		M	M	M	Guo et al. 2008
EE-61	EE-61	ATCTTCCTTCCGCTCGTTC	GAGGACCAGAATGCTGAGAAG	(TC)7	Perfect		M	M	M	Guo et al. 2008
EE-62	EE-62	CTGTTGCACATATCATTTCCCTT	GGCACCAGGAAGCATAGAAG	(CTT)5	Perfect	NO	-	-	-	Guo et al. 2008
EE-63	EE-63	TATTAGCCGCAACAACTACAT	AGGGAAGGACGTGAAGATAA	(ATC)5	Perfect		M	M	M	Guo et al. 2008
EE-64	EE-64	GTGCTATTATCTCCGACTTCATTC	GTGCTTTGACCGCAGATTTT	(CGG)5	Perfect		M	M	M	Guo et al. 2008
EE-65	EE-65	CCAAACTTGTTCTACGACGAT	GTTATTTGGGAACAGTGGATTA	(TCA)5	Perfect		M	M	M	Guo et al. 2008
EE-66	EE-66	TGTCCTCCTGGATGCTCTT	CCAAAGCCAGATGAACCAG	(AAG)5	Perfect		M	M	M	Guo et al. 2008
EE-67	EE-67	CTACCACCGTAACCCTCCTC	TGGTGAGGATGAACATACGG	(TC)5+(AG)7	Compound		M	M	M	Guo et al. 2008
EE-68	EE-68	ATGCCGTATGTTCATCCTCAC	GGTAGTTCTCGTCCATCCAAT	(CCG)5	Perfect		M	M	M	Guo et al. 2008
EE-69	EE-69	CAAGGTCATCGTCGTCATTT	GAATCTCGGACCAAACAAGC	(AG)7	Perfect		M	M	M	Guo et al. 2008
EE-70	EE-70	GGAGGTGATTCTGGGATAGG	CGACCGATTTAGTCAAGTGC	(GT)6	Perfect		M	M	M	Guo et al. 2008
EE-71	EE-71	CATCCCTTCAGGACTCTTCT	CATATTCACAGGGCCTAACC	(TA)5+(TA)5	Imperfect		M	M	M	Guo et al. 2008
EE-72	EE-72	GGGCTGGCTATGTTGGTTTA	TACCCTGGCATTCTGCTGTT	(TAC)5	Perfect		M	M	M	Guo et al. 2008
EE-73	EE-73	GTTGGAGCAGGGCATCAGTT	AATCCAGCCACAAACATCAA	(TG)8	Perfect		M	M	M	Guo et al. 2008
EE-74	EE-74	CTGCGTTACAGGCTATTGGA	AAGCCCGTCTTCATCATTTC	(AGG)5	Perfect		M	M	M	Guo et al. 2008
EE-75	EE-75	TTTCGCTCTGAACCTGTTTG	CTTCCACCATCTCCACTTGC	(GAA)5	Perfect	NO	-	-	-	Guo et al. 2008
EE-76	EE-76	AGATAAGAGGAGACCCAGCAT	GAAATGCGGGATCTTGAGC	(ATA)5	Perfect		M	M	M	Guo et al. 2008
EE-77	EE-77	GGAGCGACTTGACTTCTACGA	ACTACAGCCATTTCGTCAGC	(AAG)5	Perfect		M	M	M	Guo et al. 2008
EE-78	EE-78	GCAGTGGAGGATCATAAATCAG	GCTTATTCGGCATCCTTACTTT	(AAG)5	Perfect		M	M	M	Guo et al. 2008
EE-79	EE-79	AAGATGATGAGGTGGAACAAG	CAGTTCTGTGGCGAGTGTCTT	(GGT)5	Perfect		M	M	M	Guo et al. 2008
EE-80	EE-80	CAGTCCCAACATCCACCATAC	CTCACGCTCAATGTCATCTCC	(GAT)5	Perfect		M	M	M	Guo et al. 2008
EE-81	EE-81	ATCAGTTGTGAGATTGAAGGGTC	CAAAGGTGCATAGATAGATAAAGCT	(TAT)5	Perfect		M	M	M	Guo et al. 2008
EE-82	EE-82	CCCTTCTGCTACTACTCTAACACC	AAGGTTAGGGTTCTGGTTGG	(TCA)5	Perfect		M	M	M	Guo et al. 2008
EE-83	EE-83	TGGGAGGGAACAAGAAAGAT	GCAGTAATGGCGGAGAAGAT	(GGA)5	Perfect		M	M	M	Guo et al. 2008
EE-84	EE-84	CAGGGTGCTGAGGAAAGGG	TCTCGACCGACACGATGCT	(AG)6	Perfect		M	M	M	Guo et al. 2008
EE-85	EE-85	CTTTCATTCGGTGGAAGAGT	GAAGACGGTGATGGAGGATA	(AGA)5	Perfect		M	M	M	Guo et al. 2008
EE-86	EE-86	TGTAAGTAACTGCCGTTGGTG	GTAGGGAGCATGAGGTGATTG	(ATC)5	Perfect		M	M	M	Guo et al. 2008
EE-87	EE-87	ATCACCTCATGCTCCCTACTTT	ATTAGCCTTCTGTTGCTGTCT	(AAT)8	Perfect	NO	-	-	-	Guo et al. 2008
EE-88	EE-88	AAGATGGCTTCACGAAGGAT	CAGTCAGGATGGGAGGCAAA	(GCC)15	Perfect		M	M	M	Guo et al. 2008
EE-89	EE-89	CCTTCACAATCCCACCAGAG	GAAAGGCGATCATTCAAACG	(GAA)15	Perfect		M	M	M	Guo et al. 2008
EE-90	EE-90	GTCCAGGTCTTCTTGTTTCCA	AGAAGTGGTGGGCATAGTCAG	(TGA)15	Perfect		M	M	M	Guo et al. 2008
EE-91	EE-91	GTCTTGGCAGTTGATGATAGTGT	GTAAATCATAGCCACTCATCCC	(CAA)15	Perfect		M	M	M	Guo et al. 2008
EE-92	EE-92	CAACGGCAACAACAAGAAGA	TCAGGCTTAGCGGAACACTT	(AAT)5	Perfect		M	M	M	Guo et al. 2008
EE-93	EE-93	ACCGTTTCAACACCACCCAT	AAATCACCAATCCTGCTCCT	(CAG)5	Perfect		M	M	M	Guo et al. 2008
EE-94	EE-94	CTTACCTTCTCATTGCGTCTC	ATGGCAGAAAGGAAAGATACAA	(GAT)5	Perfect	NO	-	-	-	Guo et al. 2008
EE-95	EE-95	CCTCCATGTCAACAACAATCT	TAAGGCACGTAGGTGTAAGGA	(CAC)5	Perfect		M	M	M	Guo et al. 2008
EE-96	EE-96	GAGGTGGAGACTCGGCTTAC	CGCACCCAAATCCAAAGTA	(GTC)5	Perfect		M	M	M	Guo et al. 2008
EE-97	EE-97	AGATGGCTTCACGAAGGATT	AAACCCTCCTCGAATCTCAC	(GCC)5	Perfect		M	M	M	Guo et al. 2008
EE-98	EE-98	TACTGCGTTACAGGCTATTGG	GAGTTCTAAGCCCGTCTTCAT	(AGG)5	Perfect		M	M	M	Guo et al. 2008
EE-99	EE-99	CAGGTGGAACTACGCATTCA	GACCCTTCAGAGTTCACATCAC	(TCT)5	Perfect		M	M	M	Guo et al. 2008
EE-100	EE-100	GTTCACCCTGCTCCCTACATT	TCCTCATACCCAAGAGTGCTA	(CCA)5	Perfect	NO	-	-	-	Guo et al. 2008
EE-101	EE-101	GGAGGAGTGTACGGAGGAGA	GCAGTAATGGCGGAGAAGAT	(AGA)5+(CAG)5	Compound		M	M	M	Guo et al. 2008
EE-102	EE-102	GGAGGATCATTGTGAATGTAGC	CCCTTCATAGAACATAGATAACCC	(CAT)5	Perfect		M	M	M	Guo et al. 2008
EE-103	EE-103	TCACGACGACAAACTCCCTG	TGAATCCCATATCATCATCACTCT	(GGT)5	Perfect		M	M	M	Guo et al. 2008
EE-104	EE-104	ATAGCCAGCGGTGGAGGA	CTCATAAGGAGTCGCCAACGT	(GGT)5	Perfect		M	M	M	Guo et al. 2008
EE-105	EE-105	GACAGGCTTCTGGTTGTTGAG	GCACATAAGAGCCAAACCAAA	(TTC)5	Perfect		M	M	M	Guo et al. 2008
EE-106	EE-106	AGGTGGAAGAAGGAAGCAAA	ACCATTCACGAATCATAGCG	(AAC)5	Perfect		M	M	M	Guo et al. 2008
EE-107	EE-107	ATTGTGGAACCCAACAAGGT	CCATAAGACCACCATCAGCA	(CAC)5	Perfect		M	M	M	Guo et al. 2008
EE-108	EE-108	TTTAACAAGGGAAGGGAACTT	CAGAGGCTTACTTGGTTGGAT	(ATA)5	Perfect		M	M	M	Guo et al. 2008
EE-109	EE-109	CCACTGGAATGGCACGAC	TCTCCAACCTGAAGATTTCG	(ATC)5	Perfect		M	M	M	Guo et al. 2008
EE-110	EE-110	ATAAAGCCATGTTCCTCTGACA	ATCTTCTTGGACAAAGCAACG	(GGC)5	Perfect	NO	-	-	-	Guo et al. 2008
EE-111	EE-111	GTTGGTTCAATAATCTTTAGGGATC	AGCATTTGTTTGCGTGCTTC	(ATC)5	Perfect		M	M	M	Guo et al. 2008
EE-112	EE-112	TTCACCCTGCTCCCTACATT	CCTCATACCCAAGAGTGCTAAA	(CCA)5	Perfect	NO	-	-	-	Guo et al. 2008
EE-113	EE-113	CCTTGTCCCTATCCATGTTAC	GCTTGTGAGGTGGCTTTCTAT	(AAT)5	Perfect		M	M	M	Guo et al. 2008
EE-114	EE-114	ATTCGGCACGAGGATTAGTT	GAAGAAGGTTGGAGGAATAAGAA	(CAC)5	Perfect		M	M	M	Guo et al. 2008
EE-115	EE-115	TTGTTTCGGAGAAGCCAGGTA	GCTGCCTTCTTATCCTCCTCTG	(TGA)5	Perfect		M	M	M	Guo et al. 2008
EE-116	EE-116	GCTATTAACTATGTGAAGGTGCTT	GTGGTGGTGACATTAAGATGC	(TAC)5	Perfect		M	M	M	Guo et al. 2008
EE-117	EE-117	CACTAAGGTGTACTATGATGGTGGTT	CTTGAACGACACTCTGGGCTAC	(ACA)5	Perfect		M	M	M	Guo et al. 2008
EE-118	EE-118	ACCACCACTCCACTACTTGTCA	TGGAATCAGACATACCTCCATTA	(TA)6+(AAT)5	Compound		M	M	M	Guo et al. 2008
EE-119	EE-119	CACCGCCATACAAGTATCAGT	TCCTCATACCCAAGAGTGCTA	(CCA)5	Perfect		M	M	M	Guo et al. 2008
EE-120	EE-120	GTTTCGGAGAAGCCAGGTA	ATCCTCCTCTGTCTCATCACC	(TGA)5	Perfect		M	M	M	Guo et al. 2008
EE-121	EE-121	CACCGCCATACAAGTATCAGT	TCCTCATACCCAAGAGTGCTA	(CCA)5	Perfect		M	M	M	Guo et al. 2008
EE-122	EE-122	ACCCTGAATACAATGTGGCTAA	ATGCGATGATGAACAATGAGT	(ATT)5	Perfect		M	M	M	Guo et al. 2008
EE-123	EE-123	AGGCTGCTGTAACTGGGAAAG	CTCCAATTCTCACTCACCGTTT	(ATC)5	Perfect		M	M	M	Guo et al. 2008
EE-124	EE-124	GGGGTTACTCACAAAGGGTT	CGGTACAAGTTCTTGGCACA	(AAT)5	Perfect		M	M	M	Guo et al. 2008
EE-125	EE-125	AAAGTGATGTCCTCGACGATT	ACCAAAGCCACAAGTGTTCTC	(ACC)5	Perfect		M	M	M	Guo et al. 2008
EE-126	EE-126	CTTCACGACGACAAACTCCCT	AGCTGAATCCCATATCATCATCAC	(GGT)5	Perfect		M	M	M	Guo et al. 2008
EE-127	EE-127	CACTTCTACGGTGATGTTCCC	CTTCGTCTTCAGCCCTCACA	(CAA)5	Perfect		M	M	M	Guo et al. 2008
EE-128	EE-128	CCCCTCTTACAACTCCCAAAT	CCAACAGGTCGGAATGAAAGT	(TTC)5	Perfect		M	M	M	Guo et al. 2008
EE-129	EE-129	ATTATGGCTAAGTCCTACTATCTTG	CAACAACAGTTAAGTACCCTTCC	(TAA)5	Perfect		M	M	M	Guo et al. 2008
EE-130	EE-130	GCCATTATCAACCAATTTCAC	ATGATGCCTGTTATTTCTTCG	(GAA)5	Perfect	NO	-	-	-	Guo et al. 2008
	makers used in AA map
