# Supplementary material for: A SSR-based composite genetic linkage map for the cultivated peanut (Arachis hypogaea L.) genome
Source: BMC Plant Biol. 2010 Jan 27;10:17. doi: 10.1186/1471-2229-10-17 (PMC2835713; doi:10.1186/1471-2229-10-17)
Supplement: Additional file 2 — Comparative map information. Comparison of individual maps and the composite map. [file 1471-2229-10-17-S2.XLS]

## Sheet: individual and composite map
	Y13Fu		Y13Zh		Y13J11			composite map
			Lg1					LG1
			pPGSseq18C5 0.000					TC11H06 0.000
			gi-832 15.693					EM-42 10.339
	Lg1		EM-88 17.008					TC4H07* 20.357
	TC4H07 0.000		PMc348 18.156					Seq11H11 25.173
	pPGSseq17F6 11.488		PMc297 19.256					Ah-408 27.984
	TC4E09 15.511		pPGPseq8B9 26.060					Ah-569* 28.715
			TC4E09 29.166					RN9C02* 28.822
	Lg6		pPGSseq17F6 32.737					pPGSseq15C12 29.023
	pPGSseq15C12 0.000		pPGSseq15C12 35.992					pPGSseq17F6* 31.550
	pPGSseq12E10 32.627		RN9C02 36.185					TC4E09* 36.352
			Ah-569 36.296					pPGPseq8B9 39.035
			Ah-408 37.042					PMc348 45.709
			Seq11H11 39.852					PMc297 46.809
			EM-42 54.627					EM-88 47.943
			pPGSseq12E10 60.34					gi-832 49.260
			TC11H06 64.972					pPGSseq12E10 61.650
								pPGSseq18C5* 65.032
	Lg2		Lg2		Lg1			LG2
	gi-716 0.000		gi-716 0.000		pPGPseq3A8 0.000			gi-716 0.000
	pPGPseq2A5 9.536		TC1E05 12.174		gi-716 30.599			TC1E05 9.313
	pPGPseq5D1 22.700		pPGPseq2A5 22.064					pPGPseq2A5 17.327
	TC6H03 29.439		TC6H03 33.354		Lg2			TC6H03 30.709
	TC9F10 31.518		TC9F10 36.192		TC3B04 0.000			TC9F10 33.391
	pPGPseq2G3 37.418		pPGPseq5D1 42.830		TC2G05 21.600			pPGPseq5D1 40.289
	pPGPseq3A8 41.579		ML1G04 47.377		TC11F12 25.82			ML1G04 43.835
	TC3B04 52.619		pPGPseq3A8 52.711					pPGPseq2G3 48.171
	TC7A02 55.240		pPGPseq2G3 54.356					pPGPseq3A8 50.526
			TC7A02 62.246					TC3B04 59.218
			TC3B04 62.246					TC7A02 60.081
			TC11F12 79.909					TC2G05 69.231
			TC9B08 83.975					TC11F12 77.117
			TC3B05 92.757					TC9B08 81.191
								TC3B05 89.959
	Lg3		Lg3					LG3
	RI1F06 0.000		TC9F04 0.000					RI1F06* 0.000
	pPGSseq18E7 14.369		pPGSseq11H1 15.532					pPGSseq18E7 5.935
	Seq4E08 18.082		pPGSseq18E7 18.724					pPGSseq14D11 8.496
	AC2C05 18.990		pPGPseq7B3 21.041					Seq4E08* 11.251
	pPGPseq2G4 20.762		pPGSseq14D11 23.215					AC2C05* 14.141
	pPGPseq7B3 25.568		PM73 25.615					pPGPseq2G4* 15.049
	PM73 28.693		PM32 26.064					RN0x615 18.401
	PM32 29.148		RI1F06 29.873					PM32* 22.217
	RN0x615 32.279		AC2C05 33.487					PM73* 22.603
	pPGSseq11H1 36.046		pPGPseq2G4 33.962					pPGPseq7B3* 25.384
	TC9F04 53.298		RN0x615 36.728					pPGSseq11H1 30.933
			Seq4E08 40.398					TC9F04* 46.101
								LG4
								TC3E02 0.000
	Lg4		Lg4		Lg4			TC2A02* 22.970
	pPGPseq2H8 0		PM31 0.000		pPGSseq14C11 0.000			pPGPseq2B10 32.402
	pPGSseq14C11 1.777		PM3 1.411		pPGSseq15D3 11.592			PM238 48.136
	Ah-590 2.505		TC1E06 4.426		TC4E10 13.196			pPGSseq15D3 50.214
	PM201 5.982		RN17B08 7.352		pPGSseq14C11 18.747			TC4E10 51.753
	PM3 8.443		PM238 13.190		PM3 23.218			RN17B08 51.942
	PM31 8.472		pPGPseq3F5 17.745		PM31 25.946			TC1E06 52.771
	EM-152 8.841		Ah-590 22.500		pm434 31.2			pPGPseq2C11 57.395
	pPGSseq14C11 13.953		pPGPseq2H8 24.842					pPGPseq3F5* 57.944
	RN17B08 19.706		TC2A02 32.203					PM434 60.254
			pPGPseq2B10 41.453					PM3* 62.319
	Lg1712		TC3E02 56.785					PM31* 63.505
	TC2A02 0.000							EM-152 63.879
	TC3E02 13.379							PM201 66.450
								Ah-590 72.693
								pPGSseq14C11 73.294
								pPGPseq2H8 75.087
			Lg5					LG5
	Lg13		RI2A06 0.000					TC6E01 0.000
	pPGPseq8E12 0.000		TC3H02 1.392					GA34* 2.314
	TC3H02 7.566		PM375 1.660					pPGSseq9A7-2 5.226
			GA35 1.865		Lg5			TC3G05 11.831
	Lg21		AC2H11 2.672		GA35 0.000			TC3H02* 12.709
	AC2H11 0.000		pPGPseq8E12 3.410		pPGSseq19E9 9.382			RI2A06* 13.344
	TC3H07 9.849		pPGSseq19E9 4.197		pPGSseq10D4 12.430			PM375* 14.479
			pPGSseq10D4 4.230		TC6E01 17.706			GA35* 14.981
	Lg5		pPGSseq9A7-1 5.779		TC3G05 24.797			TC3H07* 16.221
	TC6E01 0.000		TC3H07 5.977		pPGSseq9A7 31.291			pPGSseq9A7-1* 17.101
	GA87 5.451				TC5C05 71.706			pPGSseq10D4* 17.927
	AH4-26 11.232		Lg12					pPGPseq8E12* 19.398
	pPGSseq10D4 14.917		GA34 0.000					pPGSseq19E9* 19.769
	pPGSseq19E9 15.502		pPGSseq9A7-2 8.090					AH4-26 23.011
	TC3G05 22.356		GA87 33.527					AC2H11* 23.363
	pPGSseq9A7 29.890		TC6E01 38.962					GA87* 28.838
			TC3G05 51.583					TC5C05 50.953
			Lg6		Lg6			LG6
			TC11A04-1 0.000		PM377 0.000			PM377 0.000
			TC1A02 1.739		PM5 17.242			pPGSseq18G1* 6.279
			GA21 6.728		PM35 22.004			PM5 17.242
			pPGPseq4E12 8.330		pPGSseq18G1 42.1			PM35 22.01
			TC7C06 9.623					EM-90* 25.092
			EM-90 18.309					TC7C06 33.779
			PM35 21.402					pPGPseq4E12 35.072
			pPGSseq18G1 37.122					GA21 36.673
								TC1A02 41.662
								TC11A04-1 43.401
	Lg7		Lg7					LG7
	pPGPseq3E10-2 0.000		TC7H11-1 0.000		Lg7			pPGPseq3E10-2 0.000
	EE-16 6.250		TC4A02 5.160		TC7H11 0.000			EE-16* 6.236
	GA131 11.643		GA156 9.721		AC2B03 8.023			GA131 12.425
	TC3E05 22.669		AC2B03 15.177		GA131 20.078			TC3E05 18.802
	GA156 25.362		TC11A02 19.535					TC11A02 23.377
	AC2B03 29.563		GA131 27.264					AC2B03 28.883
	TC11A02 35.611		pPGPseq3E10 31.045					GA156 34.437
	pPGPseq7H6 42.668							pPGPseq7H6 38.027
								TC4A02* 38.548
								TC7H11-1* 43.838
	Lg8		Lg8					LG8
	pPGSseq16G8 0.000		GA1 0.000					pPGSseq14A7 0.000
	pPGPseq4F1 10.510		TC4G05 4.969					pPGPseq3B5 9.252
	TC4G05 11.080		TC4H02 5.825		Lg8			pPGPseq2H12 17.130
	TC2D06 11.350		TC2D06 5.825		GA110 0.000			TC4H02 33.068
	pPGSseq15E12 11.413		pPGPseq4F1 6.458		pPGSseq16G8 30.916			TC4G05 35.873
	pPGSseq16F10 12.067		pPGSseq16F10 7.442					TC2D06 36.428
	GA1 14.202		pPGSseq15E12 9.106					pPGPseq4F1 36.714
	GA110 19.798		pPGSseq16G8 21.716					pPGSseq16F10 37.707
	TC4H02 22.099		pPGPseq2H12 25.624					pPGSseq15E12 38.564
	GA35 56.802		pPGPseq3B5 33.565					GA1* 41.952
			pPGSseq14A7 42.797					GA110* 45.856
								pPGSseq16G8* 51.245
	Lg9		Lg9					LG9
	pPGPseq5D5 0.000		EM-30 0.000					pPGPseq5D5 0.000
	TC4G10 20.897		TC9H09 15.778					GA24* 22.411
	GA24 23.104		TC4G10 18.394					TC4G10 23.731
	TC9H09 26.426		GA24 19.498					TC9H09 26.634
	pPGSseq19C3 36.070		pPGPseq5D5 42.790					pPGSseq19C3 36.413
								EM-30 42.200
	Lg10		Lg10					LG10
	PMc468 0.000		TC7H11-2 0.000					TC11B04 0.000
	pPGSseq18C2 3.137		GA79 2.442					pPGPseq3E10-1 1.224
	GA57 10.705		GA57 5.582					TC1G04 7.790
	GA161 11.041		GA161 9.788					pPGPseq4H11 12.310
	pPGSseq11F12 11.647		pPGSseq11D4 11.753					pPGSseq11D4 14.889
	pPGSseq11D4 18.230		pPGPseq4H11 13.857					GA161 18.943
	pPGPseq4H11 20.545		TC1G04 17.474					pPGSseq11F12 20.439
	TC7H11 23.425		TC11B04 22.206					GA57* 21.876
	TC1G04 26.501							GA79 24.570
	pPGPseq3E10-1 33.328							TC7H11-2 26.873
	TC11B04 43.713							pPGSseq18C2 28.328
								PMc468 30.939
	Lg11		Lg11					LG11
	GA8 0.000		TC1E01 0.000					TC1E01* 0.000
	TC4F12 2.287		pPGSseq14F4 20.410					pPGSseq11G3 24.537
	pPGPseq1B9 3.483		pPGSseq12E3 28.171					pPGSseq12E3 28.952
	pPGSseq11G7 4.578		TC4F12 33.531					TC4F12 34.695
	pPGSseq11G3 8.358		pPGSseq11G7 38.242					pPGPseq1B9 37.906
	pPGSseq12E3 10.167		pPGPseq1B9 41.156					pPGSseq11G7 39.923
			GA8 44.110					GA8* 43.480
			pPGSseq11G3 57.073					pPGSseq14F4 57.114
					Lg12			LG12
					pPGSseq19E7 0.000			pPGSseq19E7 0.000
					TC11A04-2 7.937			TC11A04-2 7.937
					PM210 10.319			PM210 10.319
					PM137 16.721			PM137 16.721
					GA2 36.088			GA2 36.088
					pm671 74.6			PM671 74.615
			Lg13					LG13
			pPGSseq10H1A 0.000					pPGSseq10H1A 0.000
			GA72 29.059					GA72 29.059
	Lg14		Lg14					LG14
	TC1D02 0.000		pPGSseq17E3 0.000					pPGSseq17E3 0.000
	pPGSseq17E3 7.934		TC1D02 8.484					TC1D02 8.484
	EM-87 9.667		EM-87 13.835					EM-87 13.835
	Lg15		Lg15					LG15
	pPGSseq13A7 0.000		TC7H02 0.000					TC7H02* 0.000
	TC1A08 17.783		TC1A08 16.611					TC1A08 16.611
			pPGSseq13A7 34.39					pPGSseq13A7 34.394
	Lg16		Lg16					LG16
	EM-31 0.000		PM188 0.000					EM-31 0.000
	PM384 6.307		PM384 16.819					PM384 2.076
	PM188 10.853							PM188 14.425
	pPGPseq2A6 18.826							pPGPseq2A6 18.724
	pPGSseq15B4-1 22.954							pPGSseq15B4-1 23.071
	Lg17		Lg17		Lg3			LG17
	pPGSseq15B4-2 0.000		TC9C08 0.000		TC9H08 0.000			pPGSseq15B4-2 0.000
	TC9H08 21.639		TC9H08 3.644		pPGPseq3A1 4.655			pPGSseq13E11 14.451
	TC9C08 22.289				PM204 16.111			TC9H08* 19.107
	PM204 23.847							TC9C08* 22.192
								PM204 27.090
	Lg18		Lg18		Lg9			LG18
	pPGPseq7G2 0.000		TC5A06 0		pPGPseq7G2 0.000			pPGSseq14H6 0.000
	pPGSseq14H6 24.919		pPGPseq7G2 25.8		TC5A06 25.018			pPGPseq7G2* 16.432
			pPGSseq14H6 41.45					TC5A06 41.450
	Lg19		Lg19		Lg10			LG19
	Seq15D06 0.000		pPGSseq11E11 0.000		PM36 0.000			Seq15D06 0.000
	PM36 5.374		PM36 0.000		pPGSseq11E11 0.421			PM36 5.374
	pPGSseq11E11 5.487				TC1D12 5.992			pPGSseq11E11 5.485
	pPGSseq19D6 8.018							pPGSseq19D6 8.018
								TC1D12 11.366
	Lg20							LG20
	AH4-20 0.000							AH4-20 0.000
	GA26 7.017							GA26* 7.017
					Lg11			LG21
					PMc660 0.000			PMc660 0.000
					GA20 20.408			GA20 20.408
					Lg13			LG22
					TC11E04 0.000			TC11E04 0.000
					Ah-041 7.209			Ah-041 7.209
Note	1		distorted markers
	2	GA35 was not in agreement in population Y13Fu (Lg10), to population Y13Zh (Lg5) and population Y13J11 (Lg2); it was possible that GA35 was grouped in population Y13Fu Lg10 by analytical error.
	3	TC11A04 was genotyped and scored differently in population Y13ZH and popualtion Y13J11 3 because of the different banding pattern, and therefore it was dsigned as -1 or -2 appended to the locus name to distinguish the two loci.

## Sheet: summary of the maps comparision
	Y13Zh	Y13Fu	Y13J11
No. of polymorphic markers	146	124	64
No. of polymorphic genomic-SSR	131（23.6%）	116(20.9%)	63(11.4%)
No. of polymorphic EST-SSR	15	8	1
No. polymorphic loci	148	126	64
No.of linkage groups	19	21	13
No. of distorted loci	34	17	5
No. of distorted loci which assigned on the map	31	15	2
No. of loci on the map	132	109	46
Y13Zh	length	number of markers	Average marker interval (cM)
Lg1	64.972	16	4.33147
Lg2	92.757	14	7.13515
Lg3	40.398	12	3.67255
Lg4	56.785	11	5.6785
Lg5	5.977	10	0.664111
Lg6	37.122	8	5.30314
Lg7	31.045	7	5.17417
Lg8	42.797	11	4.2797
Lg9	42.79	5	10.6975
Lg10	22.206	8	3.17229
Lg11	57.073	8	8.15329
Lg12	51.583	5	12.8957
Lg13	29.059	2	29.059
Lg14	13.835	3	6.9175
Lg15	34.39	3	17.195
Lg16	16.819	2	16.819
Lg17	3.644	2	3.644
Lg18	41.45	3	20.725
Lg19	0.2	2	0.2
	684.902	132	6.06108
Y13Fu	length	number of markers	Average marker interval (cM)
Lg1	15.511	3	7.7555
Lg2	55.24	9	6.905
Lg3	53.298	11	5.3298
Lg4	19.706	9	2.46325
Lg5	29.89	7	4.98167
Lg6	32.627	2	32.627
Lg7	42.668	8	6.09543
Lg8	56.802	10	6.31133
Lg9	36.07	5	9.0175
Lg10	43.713	11	4.3713
Lg11	10.167	6	2.0334
Lg12	13.379	2	13.379
Lg13	7.566	2	7.566
Lg14	9.667	3	4.8335
Lg15	17.783	2	17.783
Lg16	22.954	5	5.7385
Lg17	23.847	4	7.949
Lg18	24.919	2	24.919
Lg19	8.018	4	2.67267
Lg20	7.017	2	7.017
Lg21	9.849	2	9.849
	540.691	109	6.14422
Y13J11	length	number of markers	Average marker interval (cM)
Lg1	30.599	2	30.599
Lg2	25.82	3	12.91
Lg3	16.111	3	8.0555
Lg4	31.2	7	5.2
Lg5	71.706	7	11.951
Lg6	42.1	4	14.0333
Lg7	20.078	3	10.039
Lg8	30.916	2	30.916
Lg9	25.018	2	25.018
Lg10	5.992	3	2.996
Lg11	20.408	2	20.408
Lg12	74.6	6	14.92
Lg13	7.209	2	7.209
	401.757	46	12.1745
composite map	length	number of markers	Average marker interval (cM)
LG1	65.032	17	4.0645
LG2	89.959	15	6.42564
LG3	46.101	12	4.191
LG4	75.087	18	4.41688
LG5	50.953	17	3.18456
LG6	43.401	10	4.82233
LG7	43.838	10	4.87089
LG8	51.245	12	4.65864
LG9	42.2	6	8.44
LG10	30.939	12	2.81264
LG11	57.114	8	8.15914
LG12	74.615	6	14.923
LG13	29.059	2	29.059
LG14	13.835	3	6.9175
LG15	34.394	3	17.197
LG16	23.071	5	5.76775
LG17	27.09	5	6.7725
LG18	41.45	3	20.725
LG19	11.366	5	2.8415
LG20	7.017	2	7.017
LG21	20.408	2	20.408
LG22	7.209	2	7.209
	885.383	175	5.78682
