# Supplementary material for: A SSR-based composite genetic linkage map for the cultivated peanut (Arachis hypogaea L.) genome
Source: BMC Plant Biol. 2010 Jan 27;10:17. doi: 10.1186/1471-2229-10-17 (PMC2835713; doi:10.1186/1471-2229-10-17)
Supplement: Additional file 3 — Comparative information between JoinMap and Mapmaker. Comparison of Y13Fu Maps constructed by JoinMap and Mapmaker. [file 1471-2229-10-17-S3.XLS]

## Sheet: JoinMap & Mapmaker
	Mapmaker (Y13Fu)		JoinMap (Y13Fu)
	Lg1		Lg1
	TC4H07		TC4H07* 0.000
	pPGSseq17F6		pPGSseq17F6* 11.488
	TC4E09		TC4E09* 15.511
	Lg2		Lg2
	TC7A02		gi-716 0.000
	TC3B04		pPGPseq2A5 9.536
	pPGPseq2G3		pPGPseq5D1 22.700
	pPGPseq3A8		TC6H03 29.439
	pPGPseq5D1		TC9F10 31.518
	TC9F10		pPGPseq2G3 37.418
	TC6H03		pPGPseq3A8 41.579
	pPGPseq2A5		TC3B04 52.619
	gi-716		TC7A02 55.240
			Lg11
			GA8 0.000
	Lg3		TC4F12 2.287
	GA8		pPGPseq1B9 3.483
	TC4F12		pPGSseq11G7 4.578
	pPGPseq1B9		pPGSseq11G3 8.358
	pPGSseq11G7		pPGSseq12E3 10.167
	pPGSseq12E3
	pPGSseq11G3		Lg3
	RI1F06		RI1F06* 0.000
	pPGSseq18E7		pPGSseq18E7 14.369
	Seq4E08		Seq4E08* 18.082
	AC2C05		AC2C05* 18.990
	pPGPseq2G4		pPGPseq2G4* 20.762
	pPGPseq7B3		pPGPseq7B3* 25.568
	PM73		PM73 28.693
	PM32		PM32 29.148
	pPGSseq11H1		RN0x615 32.279
	TC9F04		pPGSseq11H1 36.046
			TC9F04 53.298
	Lg4		Lg4
	pPGPseq2C11		pPGPseq2H8 0
	PM201		pPGSseq14C11 1.777
	PM3		Ah-590 2.505
	PM31		PM201 5.982
	EM-152		PM3 8.443
	Ah-590		PM31 8.472
	pPGSseq14C11		EM-152 8.841
	pPGPseq2H8		pPGSseq14C11 13.953
	RN17B08		RN17B08* 19.706
	Lg5		Lg5
	TC6E01		TC6E01 0.000
	pPGSseq9A7		GA87 5.451
	TC3G05		AH4-26 11.232
	pPGSseq19E9		pPGSseq10D4 14.917
	pPGSseq10D4		pPGSseq19E9 15.502
	GA35		TC3G05 22.356
	AH4-26		pPGSseq9A7 29.890
	GA87
			Lg6
			pPGSseq15C12 0.000
			pPGSseq12E10 32.627
	Lg7		Lg7
	pPGPseq3E10-2		pPGPseq3E10-2 0.000
	GA131		EE-16* 6.250
	EE-16		GA131 11.643
	TC3E05		TC3E05 22.669
	TC11A02		GA156 25.362
	pPGPseq7H6		AC2B03 29.563
	AC2B03		TC11A02 35.611
	GA156		pPGPseq7H6 42.668
	Lg8		Lg8
	pPGSseq16G8		pPGSseq16G8 0.000
	pPGSseq16F10		pPGPseq4F1 10.510
	pPGSseq15E12		TC4G05 11.080
	TC2D06		TC2D06 11.350
	pPGPseq4F1		pPGSseq15E12 11.504
	TC4G05		pPGSseq16F10 12.067
	GA1		GA1 14.202
	GA110		GA110* 19.798
	TC4H02		TC4H02 22.099
			GA35 56.802
	Lg9		Lg9
	TC4G10		pPGPseq5D5 0.000
	TC9H09		TC4G10 20.897
	pPGSseq19C3		GA24* 23.104
	pPGPseq2G3		TC9H09 26.426
			pPGSseq19C3 36.070
	Lg6
	PMc468
	pPGPseq4H11
	TC7H11		Lg10
	pPGSseq18C2		PMc468 0.000
			pPGSseq18C2 3.137
	Lg10		GA57 10.705
	TC11B04		GA161 11.041
	TC1G04		pPGSseq11F12 11.647
	pPGPseq3E10-1		pPGSseq11D4 18.230
	pPGSseq11D4		pPGPseq4H11 20.545
	GA161		TC7H11 23.425
	GA57		TC1G04 26.501
	pPGSseq11F12		pPGPseq3E10-1 33.328
			TC11B04 43.713
	Lg12		Lg12
	TC2A02		TC2A02 0.000
	TC3E02		TC3E02 13.379
	Lg13		Lg13
	pPGPseq8E12		pPGPseq8E12 0.000
	TC3H02		TC3H02 7.566
	Lg14		Lg14
	EM-87		TC1D02 0.000
	TC1D02		pPGSseq17E3 7.934
	pPGSseq17E3		EM-87 9.667
	Lg15		Lg15
	pPGSseq13A7		pPGSseq13A7 0.000
	TC1A08		TC1A08 17.783
	Lg16		Lg16
	EM-31		EM-31 0.000
	pPGSseq15B4-1		PM384 6.307
	pPGPseq2A6		PM188 10.853
	PM188		pPGPseq2A6 18.826
	PM384		pPGSseq15B4-1 22.954
	Lg17		Lg17
	pPGSseq15B4-2		pPGSseq15B4-2 0.000
	TC9C08		TC9H08* 21.639
	TC9H08		TC9C08* 22.289
	PM204		PM204 23.847
			Lg18
			pPGPseq7G2 0.000
			pPGSseq14H6 24.919
	Lg19		Lg19
	pPGSseq19D6		Seq15D06 0.000
	PM36		PM36 5.374
	pPGSseq19D6		pPGSseq11E11 5.487
			pPGSseq19D6 8.018
	Lg11		Lg20
	AH4-20		AH4-20 0.000
	GA26		GA26* 7.017
	Lg18		Lg21
	AC2H11		AC2H11 0.000
	TC3H07		TC3H07 9.849

## Sheet: Summary of JoinMap & Mapmaker
Y13Fu(JoinMap)	length	No.markers		Y13Fu(Mapmaker)	length	No.markers
Lg1	15.511	3		Lg1	12.229	3
Lg2	55.24	9		Lg2	68.0548	9
Lg3	53.298	11		Lg3	95.2548	16
Lg4	19.706	9		Lg4	47.929	9
Lg5	29.89	7		Lg5	53.9065	8
Lg6	32.627	2		Lg6	54.8935	4
Lg7	42.668	8		Lg7	80.1194	8
Lg8	56.802	10		Lg8	40.471	9
Lg9	36.07	5		Lg9	51.4935	4
Lg10	43.713	11		Lg10	56.3742	7
Lg11	10.167	6		Lg11	6.63548	2
Lg12	13.379	2		Lg12	10.8032	2
Lg13	7.566	2		Lg13	9.2129	2
Lg14	9.667	3		Lg14	9.70645	3
Lg15	17.783	2		Lg15	16.4516	2
Lg16	22.954	5		Lg16	41.5677	5
Lg17	23.847	4		Lg17	23.0323	4
Lg18	24.919	2		Lg18	8.00645	2
Lg19	8.018	4		Lg19	8.5	3
Lg20	7.017	2		Total	694.642	102
Lg21	9.849	2
Total	540.691	109
JoinMap	MapMaker
Lg1	Lg1
Lg2	Lg2
Lg3	Lg3
Lg11
Lg4	Lg4
Lg5	Lg5
Lg6
Lg7	Lg7
Lg8	Lg8
Lg9	Lg9
Lg10	Lg6,Lg10
Lg12	Lg12
Lg13	Lg13
Lg14	Lg14
Lg15	Lg15
Lg16	Lg16
Lg17	Lg17
Lg18
Lg19	Lg19
Lg20	Lg11
Lg21	Lg18
